# Supplementary material for: A highly expressed intestinal cysteine protease of Ancylostoma ceylanicum protects vaccinated hamsters from hookworm infection
Source: PLoS Negl Trop Dis. 2019 Apr 22;13(4):e0007345. doi: 10.1371/journal.pntd.0007345 (PMC6497320; doi:10.1371/journal.pntd.0007345)
Supplement: S2 Table — Included as Separate Excel Table. Data columns are as follows. Gene: a given predicted protein-coding gene in the A. ceylanicum genome assembly [35]. All further data columns are pertinent to that particular gene. Vaccine candidate: specific abbreviations used in this text for genes encoding possible subunits of vaccines (e.g., AceyCP1 for the gene Acey_s0154.g3007). Annotations. Most of these annotations are from our previous analyses [35]. However, two sets of annotations have been updated and recomputed for this paper: Pfam and InterPro. Coordinates: genomic coordinates in the A. ceylanicum genome assembly. The strand orientation of the gene, with respect to the assembly sequence's orientation, is given as '[+]' (sense strand) or '[–]' (antisense strand). Max_prot_size: the size of the largest predicted protein product. Start/stop codons: whether a predicted gene has both start and stop codons ('Complete'), a start or stop codon only ('Start_codon' or 'Stop_codon'), or is a completely fragmentary prediction (blank in this field; there are 9 such genes, all of which come from smaller genomic scaffolds). Prot_size: this shows the full range of sizes for all protein products from a gene's predicted isoforms. Phobius: this denotes predictions of signal and transmembrane sequences made with Phobius [68]. 'SigP' indicates a predicted signal sequence, and 'TM' indicates one or more transmembrane-spanning helices, with N helices indicated with '(Nx)'. Varying predictions from different isoforms are listed. Psegs: this shows what fraction of a protein is low-complexity sequence, as detected by pseg [69]. Both the proportion of such sequence (ranging from 0.01 to 1.00) and the exact ratio of low-complexity residues to total residues are given. Proteins with no predicted low-complexity residues are blank. NCoils: this shows coiled-coil domains, predicted by ncoils [70]. As with Psegs, the relative and absolute fractions of each protein's coiled-coil residues are shown. Pfam [file pntd.0007345.s002.xlsx]

## Sheet: Acey_pgene_annots_2017.08.07
Gene	Vaccine candidate	Coordinates	Max_prot_size	Start/stop codons	Prot_size	Phobius	Psegs	NCoils	PFAM	InterPro	GO_terms	Housekeeping	ASP	ASPR	SL4P	SCVP	Other_secreted_groups	Acey-specific_protease	Acey-specific_protease_inhibitor	Drug_target	Acey_male_intestine.TPM	Acey_L3i.TPM	Acey_24.HCM.TPM	Acey_24.PI.TPM	Acey_5.D.TPM	Acey_12.D.TPM	Acey_17.D.TPM	Acey_19.D.TPM	Acey_Alb_4hr.D18.TPM	Acey_noAlb_cont.D18.TPM	Acey_18D.Cry5B.4hr.TPM	Acey_18D.HEPES.4hr.TPM	Acey_18D.SB.plusCry5B.TPM	Acey_18D.SB.plusHEPES.TPM	Acey_male_intestine.reads	Acey_L3i.reads	Acey_24.HCM.reads	Acey_24.PI.reads	Acey_5.D.reads	Acey_12.D.reads	Acey_17.D.reads	Acey_19.D.reads	Acey_Alb_4hr.D18.reads	Acey_noAlb_cont.D18.reads	Acey_18D.Cry5B.4hr.reads	Acey_18D.HEPES.4hr.reads	Acey_18D.SB.plusCry5B.reads	Acey_18D.SB.plusHEPES.reads
Acey_s0001.g1		Acey_s0001:1-7875 [-]	61	Start codon	61 aa	SigP	SEG: 0.20 (12/61)														0	286.958	447.838	65.7844	63.1793	10.0818	6.60211	5.39334	4.93182	2.6115	1.72711	3.59619	4.51901	1.81545	0	137	1259	113	251	54	48	24	18	11	13	25	49	3
Acey_s0001.g2		Acey_s0001:14320-14607 [-]	95	Complete	95 aa																0	3.5029	0.950072	0	0	0	0	0	0	0	0.0829656	0	0	0	0	3	5	0	0	0	0	0	0	0	1	0	0	0
Acey_s0001.g3		Acey_s0001:15248-27287 [-]	345	Complete	97-345 aa	TM(1x); TM(2x)			Galactosyl_T [PF01762.20]	Glycosyl transferase, family 31 [IPR002659]	protein glycosylation [GO:0006486]; galactosyltransferase activity [GO:0008378]; membrane [GO:0016020]										0	23.4522	11.9841	5.42211	0.0937745	0.0695546	0.0500468	0.0914087	0	0.0328992	0.0959424	0	0.140306	0	0	56	217	25	2	1	3	2	0	1	3	0	4	0
Acey_s0001.g4		Acey_s0001:50296-50652 [-]	118	Complete	118 aa					Homeodomain-like [IPR009057]	protein binding [GO:0005515]										0	0	0	0	0	0	0	0	0	0.12241	0	0	0.0947067	0	0	0	0	0	0	0	0	0	0	1	0	0	2	0
Acey_s0001.g5		Acey_s0001:72898-83143 [+]	1319	Complete	1294-1319 aa		SEG: 0.16 (207/1319)	NCoils: 0.02 (21/1319)	zf-C2H2 [PF00096.25]; zf-C2H2_4 [PF13894.5]	Zinc finger, C2H2 [IPR007087]	intracellular [GO:0005622]; zinc ion binding [GO:0008270]										8.93032	13.4809	16.6333	0.572622	1.60873	1.99741	3.64076	5.35275	14.1636	16.3331	11.2594	13.7353	3.92855	11.6605	751	392	2930	61	378	643	1623	1451	3120	4121	4515	4927	2220	1060
Acey_s0001.g6		Acey_s0001:83044-86740 [+]	204	Complete	168-204 aa		SEG: 0.16 (27/168)		BTB [PF00651.30]	BTB/POZ domain [IPR000210]	protein binding [GO:0005515]										7.69183	37.5519	28.6419	2.47637	2.60882	1.66984	3.19207	3.7661	8.39145	7.17767	5.94664	7.95711	1.89272	6.74489	51	70	337	15	43	39	98	69	108	107	150	182	67	42
Acey_s0001.g7		Acey_s0001:87581-87853 [+]	90	Complete	90 aa	TM(1x)	SEG: 0.10 (9/90)														0	0	2.68406	0	0.298411	0.771701	0.197408	0.352414	0.331098	1.13294	0.113953	0.791078	0.694699	1.75882	0	0	13	0	2	7	2	3	2	8	1	8	10	4
Acey_s0001.g8		Acey_s0001:87916-88143 [-]	75	Complete	75 aa																0	0	0	0	0.193885	0	0	0	0	0	0.119964	0	0.260926	1.05863	0	0	0	0	1	0	0	0	0	0	1	0	3	2
Acey_s0001.g9		Acey_s0001:88231-88948 [-]	199	Complete	199 aa																0	0	0.677655	0	0.0766602	0.258931	0.0644022	0.0351614	0.479365	0.22505	0.0458803	0.127303	0.0331796	0.303085	0	0	13	0	2	9	3	1	11	6	2	5	2	3
Acey_s0001.g10		Acey_s0001:89810-92533 [-]	154	Complete	134-154 aa	SigP; SigP+TM(1x)	SEG: 0.06 (8/139)														0.215068	0	0.238204	0	0.358687	0	0	0	0	0.0676615	0	0	0.024386	0	1	0	3	0	5	0	0	0	0	1	0	0	1	0
Acey_s0001.g11		Acey_s0001:123528-172465 [+]	1163	Complete	1161-1163 aa		SEG: 0.10 (115/1163)		PH [PF00169.28]; RhoGEF [PF00621.19]; SH3_1 [PF00018.27]; SH3_2 [PF07653.16]; SH3_9 [PF14604.5]	Dbl homology (DH) domain [IPR000219]; SH3 domain [IPR001452]	reproduction [GO:0000003]; Rho guanyl-nucleotide exchange factor activity [GO:0005089]; protein binding [GO:0005515]; phospholipid binding [GO:0005543]; intracellular [GO:0005622]; regulation of Rho protein signal transduction [GO:0035023]										2.74346	2.22498	2.16639	0.990899	3.60503	1.16365	0.985663	0.970344	1.30845	1.10976	1.16766	1.05749	0.857696	0.933086	212	59	352	104	805	356	409	250	289	283	449	360	466	82
Acey_s0001.g12		Acey_s0001:174734-175297 [-]	187	Complete	187 aa																0	0	0.12369	0	0	0.196991	0.0975332	0.282718	0	0.0449337	0.0286348	0.0314789	0.101501	0.368914	0	0	2	0	0	6	4	7	0	1	1	1	5	3
Acey_s0001.g13		Acey_s0001:175967-178645 [+]	175	Complete	175 aa	SigP	SEG: 0.46 (80/175)										Secreted_200; Secreted_Any				1.59194	0.680152	0.222824	0	1.0616	4.60077	3.92065	1.758	3.04024	3.03821	2.53117	3.29276	7.36403	1.51901	12	2	4	0	25	144	165	46	72	81	102	118	413	14
Acey_s0001.g14		Acey_s0001:182708-197365 [-]	1317	Complete	146-1317 aa	SigP	SEG: 0.06 (74/1205)		PLDc [PF00614.21]; PLDc_2 [PF13091.5]; PX [PF00787.23]	Phospholipase D/Transphosphatidylase [IPR001736]; Phospholipase D1/D2 [IPR016555]; Phox homologous domain [IPR001683]	angiogenesis [GO:0001525]; phospholipase D activity [GO:0004630]; protein binding [GO:0005515]; cell communication [GO:0007154]; metabolic process [GO:0008152]; phosphatidylinositol binding [GO:0035091]						Cons_Secreted_Any; Hco_Cons_Secreted_any; Secreted_Any				7.74744	29.9072	15.8544	0.800905	2.88769	2.74968	4.38813	6.07827	23.4579	30.8692	15.9771	19.1321	6.50838	9.92819	653	660	2730	87	710	939	2044	1733	2939	4339	6106	5228	2993	921
Acey_s0001.g15		Acey_s0001:211925-213073 [+]	382	Complete	382 aa		SEG: 0.04 (15/382)		RVT_1 [PF00078.26]		RNA binding [GO:0003723]; RNA-directed DNA polymerase activity [GO:0003964]; RNA-dependent DNA replication [GO:0006278]										0	4.87731	0.112147	0	0.0419466	0	0.0105168	0	0	0.0212539	0.0754753	0.0139403	0.0362741	0	0	28	4	0	2	0	1	0	0	1	6	1	4	0
Acey_s0001.g16		Acey_s0001:213410-215370 [+]	75	Complete	75 aa																0	5.8581	0.4554	0	0.500001	2.31346	0.694693	0.556291	0.285952	0.13345	0.817836	0.679569	0.308616	0.449743	0	4	2	0	3	20	8	4	2	1	8	6	4	1
Acey_s0001.g17		Acey_s0001:215999-216895 [+]	298	Complete	298 aa		SEG: 0.17 (50/298)	NCoils: 0.13 (39/298)													0.0171765	0	0	0	0	0	0	0	0.0352985	0	0	0	0	0	0	0	0	0	0	0	0	0	1	0	0	0	0	0
Acey_s0001.g18		Acey_s0001:217297-217668 [+]	123	Complete	123 aa																9.56785	14.9319	37.0157	0	9.81237	9.23517	10.0028	9.73627	13.2418	15.8459	13.7014	15.1208	10.764	17.7838	38	21	317	0	119	151	222	132	148	204	269	264	291	79
Acey_s0001.g19		Acey_s0001:221906-225286 [+]	310	Complete	304-310 aa	SigP+TM(1x)	SEG: 0.16 (50/310)		SARAF [PF06682.11]	Store-operated calcium entry-associated regulatory factor [IPR009567]	endoplasmic reticulum [GO:0005783]; calcium ion transport [GO:0006816]; membrane part [GO:0044425]										61.4953	34.5533	27.7759	11.9548	33.8776	26.2226	27.3502	33.3827	57.9429	43.4924	32.2915	38.5805	24.0551	36.6596	991	199	985	262	1614	1711	2437	1843	2786	2387	2603	2771	2691	672
Acey_s0001.g20		Acey_s0001:248866-260706 [+]	142	Complete	138-142 aa	SigP	SEG: 0.07 (9/138)		7TM_GPCR_Srv [PF10323.8]; Srg [PF02118.20]								Cons_Secreted_150; Cons_Secreted_200; Cons_Secreted_Any; Hco_Cons_Secreted_150; Hco_Cons_Secreted_200; Hco_Cons_Secreted_any; Secreted_150; Secreted_200; Secreted_Any				0	0	0	0	0	0.106419	0.196	0	0	0.135323	0.221933	0.149371	0.193086	0	0	0	0	0	0	2	5	0	0	2	5	3	6	0
Acey_s0001.g21		Acey_s0001:262239-262883 [-]	161	Complete	155-161 aa		SEG: 0.08 (12/155)														0	0	0	0	0	0	0.0303394	0	0.129251	0	0.0697086	0	0.156376	0	0	0	0	0	0	0	1	0	2	0	2	0	6	0
Acey_s0001.g22		Acey_s0001:275626-276721 [+]	119	Complete	119 aa																0	0	0	0	0.352086	0	0	0	0	0	0	0	0	0	0	0	0	0	4	0	0	0	0	0	0	0	0	0
Acey_s0001.g23		Acey_s0001:282318-282569 [-]	83	Complete	83 aa																0	0	0	0	0	0	0	0	0	0	0.097635	0	0	0	0	0	0	0	0	0	0	0	0	0	1	0	0	0
Acey_s0001.g24		Acey_s0001:307639-308094 [-]	112	Complete	112 aa																0	0	0	0	1.28633	0	0.108138	0	0	0	0	0	0	0	0	0	0	0	13	0	2	0	0	0	0	0	0	0
Acey_s0001.g25		Acey_s0001:320012-328462 [+]	225	Complete	225 aa		SEG: 0.12 (27/225)		PAN_1 [PF00024.25]; PAN_4 [PF14295.5]												0	4.92541	1.05375	0.71566	0.596312	0.0446259	0.0655334	0.0262344	0	0	0	0	0.0133439	0.0818642	0	18	24	11	19	2	4	1	0	0	0	0	1	1
Acey_s0001.g26		Acey_s0001:338432-338680 [-]	82	Complete	82 aa																0	1.48734	1.402	0	0.170804	1.38899	0.681322	0.457471	1.85356	1.03845	0.951141	1.04506	0.730029	0	0	1	6	0	1	11	7	3	10	6	9	9	10	0
Acey_s0001.g27		Acey_s0001:341159-341863 [+]	234	Complete	234 aa																0	0	0	0	0	0	0.0341061	0	0	0	0.0409519	0.116743	0	0	0	0	0	0	0	0	2	0	0	0	2	6	0	0
Acey_s0001.g28		Acey_s0001:349708-350205 [+]	165	Complete	94-165 aa																0	0	0	0	0	0.2992	0	0	0	0	0	0	0.119937	0	0	0	0	0	0	3	0	0	0	0	0	0	2	0
Acey_s0001.g29		Acey_s0001:350294-350677 [+]	127	Complete	127 aa						RNA binding [GO:0003723]; RNA-directed DNA polymerase activity [GO:0003964]; aspartic-type endopeptidase activity [GO:0004190]; RNA-dependent DNA replication [GO:0006278]; proteolysis [GO:0006508]; zinc ion binding [GO:0008270]; DNA integration [GO:0015074]										0	0	0	0	0	0	0	0	0	0	0	0	0	0	0	0	0	0	0	0	0	0	0	0	0	0	0	0
Acey_s0001.g30		Acey_s0001:350843-351139 [+]	98	Complete	98 aa						binding [GO:0005488]; macromolecule metabolic process [GO:0043170]; primary metabolic process [GO:0044238]										0	0	0	0	0	0	0	0	0	0	0	0	0	0	0	0	0	0	0	0	0	0	0	0	0	0	0	0
Acey_s0001.g31		Acey_s0001:368712-369165 [+]	115	Complete	104-115 aa																67.9522	0	0.294247	0.790078	0	161.228	145.518	93.2643	171.48	141.573	182.536	212.599	441.423	41.4735	230	0	2	3	0	2318	2838	1114	1678	1598	3146	3265	10490	162
Acey_s0001.g32		Acey_s0001:369714-369956 [-]	80	Complete	80 aa		SEG: 0.17 (14/80)														0	0	1.34227	0	0.72558	1.10649	1.33068	1.28825	0.712063	1.32653	1.47566	0.915007	1.5333	1.05825	0	0	7	0	5	10	15	9	4	9	18	10	26	3
Acey_s0001.g33		Acey_s0001:370101-370484 [-]	127	Complete	127 aa																0	0	0	0	0	0.873874	0.675672	0.228865	0.36274	0.243609	0.307392	0.788285	2.80572	0.291051	0	0	0	0	0	19	19	4	5	4	9	20	120	2
Acey_s0001.g34		Acey_s0001:372113-372625 [+]	131	Complete	131 aa																63.7033	0	0.412823	5.05329	0.43698	90.5908	125.48	68.2723	120.896	99.6033	111.079	172.624	257.186	32.4092	287	0	4	30	6	1677	3153	1050	1525	1450	2465	3415	7872	163
Acey_s0001.g35		Acey_s0001:376218-382763 [-]	156	Complete	156 aa	TM(4x)															0	8.48253	3.90099	0	0.285522	0.0953383	0.13449	0.0552116	0.140001	0.185246	0.124084	0.047245	0.11999	0.188372	0	14	40	0	4	2	4	1	2	3	3	1	4	1
Acey_s0001.g36		Acey_s0001:388804-389520 [+]	238	Complete	238 aa		SEG: 0.05 (13/238)														0	0	0	0	0	0	0	0	0	0	0	0	0	0	0	0	0	0	0	0	0	0	0	0	0	0	0	0
Acey_s0001.g37		Acey_s0001:411513-428093 [-]	1548	Complete	1518-1548 aa	SigP	SEG: 0.02 (30/1548)	NCoils: 0.03 (42/1548)	DRIM [PF07539.11]	Armadillo-type fold [IPR016024]	binding [GO:0005488]						Cons_Secreted_Any; Hco_Cons_Secreted_any; Secreted_Any				0.712811	2.13505	3.41369	0.60589	0.493548	0.572237	0.714489	1.0666	1.70915	1.84357	1.57559	1.72679	1.0252	1.46446	70	68	664	68	130	212	364	330	414	519	701	682	632	147
Acey_s0001.g38		Acey_s0001:433497-443142 [+]	1246	Complete	579-1246 aa	TM(1x); TM(2x)	SEG: 0.06 (41/705)		LRR_1 [PF00560.32]; LRR_4 [PF12799.6]; LRR_5 [PF13306.5]; LRR_6 [PF13516.5]; LRR_8 [PF13855.5]; LRR_9 [PF14580.5]	Leucine-rich repeat [IPR001611]	protein binding [GO:0005515]										0.118467	19.0728	8.55168	12.451	7.11319	0.995686	0.48954	1.022	0.631264	0.799256	0.918151	1.0376	0.871151	0.645198	5	299	870	502	745	137	139	121	78	89	231	213	230	26
Acey_s0001.g39		Acey_s0001:443186-449184 [-]	1028	Complete	130-1028 aa		SEG: 0.01 (12/874)		DRIM [PF07539.11]	Armadillo-type fold [IPR016024]	binding [GO:0005488]; rRNA processing [GO:0006364]; nuclear lumen [GO:0031981]										0.320428	4.82399	4.9952	0	0.175692	0.534158	0.408645	0.595708	3.14129	3.05837	2.04379	2.96311	1.45532	0.890501	6	22	173	0	24	36	61	59	128	141	219	194	203	28
Acey_s0001.g40		Acey_s0001:452952-458542 [+]	784	Complete	775-784 aa		SEG: 0.18 (137/775)	NCoils: 0.19 (151/784)	EF-hand_1 [PF00036.31]; EF-hand_4 [PF12763.6]; EF-hand_6 [PF13405.5]	EF-hand domain [IPR002048]; EH domain [IPR000261]	calcium ion binding [GO:0005509]; protein binding [GO:0005515]; axon [GO:0030424]; synapse [GO:0045202]; synaptic vesicle endocytosis [GO:0048488]										23.3893	13.523	24.346	3.88172	7.78785	4.19996	8.67648	14.2255	30.5652	28.2185	24.4502	23.5819	7.07242	23.8811	1118	226	2472	233	1074	816	2324	2320	3847	4089	5599	4822	2286	1239
Acey_s0001.g41		Acey_s0001:459391-471108 [-]	479	Complete	179-479 aa	SigP; TM(1x)	SEG: 0.09 (45/479)	NCoils: 0.04 (21/479)	RRM_1 [PF00076.21]; RRM_7 [PF16367.4]	Nucleotide-binding alpha-beta plait domain [IPR012677]; RNA recognition motif domain [IPR000504]	nucleotide binding [GO:0000166]; nucleic acid binding [GO:0003676]; protein binding [GO:0005515]; multicellular organismal process [GO:0032501]; developmental process [GO:0032502]										3.06951	0	0.228782	0.206334	0	6.3314	8.55859	3.59552	6.42238	6.54017	7.49439	9.3501	13.9627	2.48619	45	0	5	3	0	333	784	192	362	406	697	858	2012	28
Acey_s0001.g42		Acey_s0001:463761-464081 [-]	106	Complete	106 aa				RVT_1 [PF00078.26]		RNA binding [GO:0003723]; RNA-directed DNA polymerase activity [GO:0003964]; RNA-dependent DNA replication [GO:0006278]										0	0	0	0	0	0	0.231348	0	0.100616	0.286891	0	0	0.23321	0	0	0	0	0	0	0	4	0	1	3	0	0	5	0
Acey_s0001.g43		Acey_s0001:469105-469425 [+]	106	Complete	76-106 aa																0	0	0	0	0	0	0.209067	0.683157	0	0	0.0677658	0.132775	0.0935949	0	0	0	0	0	0	0	2	4	0	0	1	1	2	0
Acey_s0001.g44		Acey_s0001:471775-472458 [+]	227	Complete	227 aa																0	0	0	0	0	0.263177	0.306786	0.217128	0.457699	0.293665	0.249231	0.37597	0.91931	0	0	0	0	0	0	10	16	7	12	9	12	16	63	0
Acey_s0001.g45		Acey_s0001:472948-473305 [+]	84	Complete	84 aa		SEG: 0.18 (15/84)														1.00521	0	0.233696	0	0	3.20935	3.78687	2.31256	8.40723	7.16137	7.65286	13.9642	15.8315	0.900446	2	0	1	0	0	27	45	17	53	50	75	122	214	2
Acey_s0001.g46		Acey_s0001:478005-478295 [+]	96	Complete	96 aa		SEG: 0.15 (14/96)														0	2.29242	0.746112	0	0.78977	1.17158	1.04034	0.352547	0.286558	0.869047	0.73299	1.37038	0.885713	0	0	2	4	0	6	12	14	3	2	7	9	15	15	0
Acey_s0001.g47		Acey_s0001:480354-484803 [+]	464	Complete	435-464 aa		SEG: 0.09 (40/448)		Bin3 [PF06859.11]; MTS [PF05175.13]; Methyltransf_11 [PF08241.11]; Methyltransf_12 [PF08242.11]; Methyltransf_23 [PF13489.5]; Methyltransf_25 [PF13649.5]; Methyltransf_31 [PF13847.5]; PrmA [PF06325.12]	Bin3-type S-adenosyl-L-methionine binding domain [IPR024160]; RNA methyltransferase bin3, C-terminal [IPR010675]	reproduction [GO:0000003]; nematode larval development [GO:0002119]; methyltransferase activity [GO:0008168]; embryo development ending in birth or egg hatching [GO:0009792]; positive regulation of growth rate [GO:0040010]; locomotion [GO:0040011]										6.09773	3.28413	3.89844	2.33173	0.864188	1.6388	4.48804	8.00456	12.5551	15.7166	17.4889	16.6185	1.91605	16.0512	157	29	208	70	61	169	620	678	838	1220	2151	1837	326	449
Acey_s0001.g48		Acey_s0001:486118-492763 [+]	692	Complete	633-692 aa		SEG: 0.07 (44/633)	NCoils: 0.03 (21/692)	zf-C2H2 [PF00096.25]	Zinc finger C2H2-type/integrase DNA-binding domain [IPR013087]; Zinc finger, C2H2 [IPR007087]	intracellular [GO:0005622]; zinc ion binding [GO:0008270]										1.44837	3.25023	2.4613	0	0.643142	0.785844	0.981932	1.41186	1.78248	2.04764	1.89288	2.36066	1.20889	1.3827	56	42	199	0	70	116	208	177	187	249	354	397	312	59
Acey_s0001.g49		Acey_s0001:494123-494632 [-]	67	Complete	67 aa																0.694074	55.5274	38.7267	34.2367	11.8424	6.58781	3.73333	4.87969	3.47054	2.14799	3.94547	3.95163	3.77998	1.86521	1	28	120	65	52	39	30	24	14	10	28	25	37	3
Acey_s0001.g50		Acey_s0001:495680-505580 [-]	444	Complete	444 aa	TM(6x)	SEG: 0.09 (39/444)		BTB_2 [PF02214.21]; Ion_trans [PF00520.30]; Ion_trans_2 [PF07885.15]	Ion transport domain [IPR005821]; Potassium channel tetramerisation-type BTB domain [IPR003131]; Potassium channel, voltage dependent, Kv [IPR003968]; Voltage-gated potassium channel [IPR028325]	voltage-gated potassium channel activity [GO:0005249]; voltage-gated potassium channel complex [GO:0008076]; regulation of ion transmembrane transport [GO:0034765]; protein homooligomerization [GO:0051260]; potassium ion transmembrane transport [GO:0071805]										0.487389	11.5931	13.9612	1.05485	3.43086	1.81258	1.61005	2.06919	2.01572	1.57743	1.85211	1.45409	1.66688	1.06718	13	92	679	32	233	175	211	167	135	121	216	150	273	28
Acey_s0001.g51		Acey_s0001:507078-510567 [+]	70	Complete	70 aa	TM(1x)															0	0	0.910367	0	0	0.158834	0	0	0	0	0	0	0	0	0	0	3	0	0	1	0	0	0	0	0	0	0	0
Acey_s0001.g52		Acey_s0001:517318-519619 [+]	104	Complete	104 aa																0	0	0	0	0	0.0844592	0	0	0	0	0	0	0	0	0	0	0	0	0	1	0	0	0	0	0	0	0	0
Acey_s0001.g53		Acey_s0001:590591-593366 [-]	544	Complete	509-544 aa	SigP	SEG: 0.05 (24/509)		Astacin [PF01400.23]	Metallopeptidase, catalytic domain [IPR024079]; Metallopeptidase, nematode [IPR017050]; Peptidase M12A, astacin [IPR001506]; Peptidase, metallopeptidase [IPR006026]	metalloendopeptidase activity [GO:0004222]; proteolysis [GO:0006508]; zinc ion binding [GO:0008270]						Cons_Secreted_Any; Hco_Cons_Secreted_any; Secreted_Any				0	0	0.0150811	0	0.0372034	0.0163461	0.0662563	0.0688526	0	0.0211879	0.0215966	0.0144682	0	0.317761	0	0	1	0	3	2	11	7	0	2	3	2	0	11
Acey_s0001.g54		Acey_s0001:594273-596350 [+]	416	Complete	381-416 aa	SigP	SEG: 0.06 (24/416)		Astacin [PF01400.23]	Metallopeptidase, catalytic domain [IPR024079]; Metallopeptidase, nematode [IPR017050]; Peptidase M12A, astacin [IPR001506]; Peptidase, metallopeptidase [IPR006026]	metalloendopeptidase activity [GO:0004222]; proteolysis [GO:0006508]; zinc ion binding [GO:0008270]						Cons_Secreted_Any; Hco_Cons_Secreted_any; Secreted_Any				0.0937002	0	0	0	0.043504	0	0	0	0	0	0.0155632	0	0.0137506	0	2	0	0	0	3	0	0	0	0	0	2	0	2	0
Acey_s0001.g55		Acey_s0001:599943-602608 [-]	268	Complete	268 aa	TM(7x)	SEG: 0.10 (27/268)														10.666	2.85383	3.21056	0	2.58066	3.2559	1.42941	1.39282	1.42456	3.37851	1.55591	1.95141	3.01607	0.855443	141	11	76	0	83	150	93	55	44	118	82	91	224	10
Acey_s0001.g56		Acey_s0001:619198-619524 [-]	88	Complete	88 aa	TM(1x)															34.4231	5.31645	12.545	0	12.3633	4.41524	2.08511	5.99579	4.81814	3.88694	5.28861	4.23749	1.91716	4.16696	74	4	58	0	81	39	25	44	29	27	56	40	28	10
Acey_s0001.g57		Acey_s0001:619849-637251 [-]	831	Complete	831 aa	TM(11x)	SEG: 0.07 (56/831)		CBS [PF00571.27]; Voltage_CLC [PF00654.19]	Chloride channel, core [IPR014743]; Chloride channel, voltage gated [IPR001807]	reproduction [GO:0000003]; voltage-gated chloride channel activity [GO:0005247]; protein binding [GO:0005515]; plasma membrane [GO:0005886]; chloride transport [GO:0006821]; embryo development ending in birth or egg hatching [GO:0009792]; integral to membrane [GO:0016021]; transmembrane transport [GO:0055085]										7.00522	9.06186	6.96691	0.908116	3.05678	1.36905	2.8262	3.25618	7.29061	10.2288	3.19468	5.22072	1.91857	7.6771	359	142	663	54	398	246	705	495	864	1409	711	1032	599	381
Acey_s0001.g58		Acey_s0001:662728-663060 [-]	110	Complete	110 aa																0.312333	0	0	0	0	0	0.056	0	0.223106	0	0.126819	0.0711293	0.0459727	0	1	0	0	0	0	0	1	0	2	0	2	1	1	0
Acey_s0001.g59		Acey_s0001:668634-672707 [-]	165	Complete	152-165 aa	SigP; TM(1x)	SEG: 0.08 (12/155)														0.18043	0	0	0	3.88967	40.5842	12.5029	2.54459	3.53455	1.70366	9.65483	8.13331	5.12156	1.38289	1	0	0	0	62	878	382	47	53	28	251	194	179	8
Acey_s0001.g60		Acey_s0001:680769-687398 [+]	148	Complete	148 aa	SigP											Cons_Secreted_150; Cons_Secreted_200; Cons_Secreted_Any; Secreted_150; Secreted_200; Secreted_Any				0	0	0.0769839	0	106.089	6.26586	3.00054	1.04914	0.490011	0.483458	1.14249	0.94178	0.908498	0.616955	0	0	1	0	1899	156	101	22	8	9	33	24	36	4
Acey_s0001.g61		Acey_s0001:717615-720410 [-]	931	Complete	931 aa				Exo_endo_phos_2 [PF14529.5]; RVT_1 [PF00078.26]		RNA binding [GO:0003723]; RNA-directed DNA polymerase activity [GO:0003964]; RNA-dependent DNA replication [GO:0006278]										0	0	0	0	0.0653413	0.0295131	0.0283996	0.0141946	0	0.123398	0	0	0	0.0279748	0	0	0	0	12	8	10	3	0	25	0	0	0	2
Acey_s0001.g62		Acey_s0001:734100-734432 [+]	110	Complete	110 aa		SEG: 0.13 (14/110)														0	1.78481	0	0	0	0	0	0.258676	0	0.0877681	0	0	0.0459727	0	0	2	0	0	0	0	0	3	0	1	0	0	1	0
Acey_s0001.g63		Acey_s0001:758329-769215 [-]	95	Complete	95 aa		SEG: 0.15 (14/95)														1.17634	0	2.87417	0	0.869766	2.30775	6.33546	5.61239	13.4075	13.3828	3.85656	5.12719	2.1983	7.70295	3	0	18	0	7	29	103	55	110	132	66	79	50	29
Acey_s0001.g64		Acey_s0001:779498-780365 [-]	159	Complete	159 aa	TM(1x)			NADH_B2 [PF14813.5]	NADH dehydrogenase [ubiquinone] 1 beta subcomplex subunit 2 [IPR026627]	nematode larval development [GO:0002119]; mitochondrial inner membrane [GO:0005743]; transport [GO:0006810]; embryo development ending in birth or egg hatching [GO:0009792]; integral to membrane [GO:0016021]; electron transport chain [GO:0022900]; growth [GO:0040007]; respiratory chain [GO:0070469]	Housekeeping									67.4523	240.25	278.544	414.423	287.101	92.8096	110.026	107.889	77.8753	96.2554	105.248	98.5116	66.2686	123.602	403	609	4236	3625	5832	2492	4015	2411	1304	1979	3890	3247	3438	1011
Acey_s0001.g65		Acey_s0001:780602-783191 [-]	381	Complete	335-381 aa		SEG: 0.11 (43/381)	NCoils: 0.07 (22/335)	Brix [PF04427.17]		nematode larval development [GO:0002119]; RNA binding [GO:0003723]; aminoacyl-tRNA ligase activity [GO:0004812]; ATP binding [GO:0005524]; nucleolus [GO:0005730]; translation [GO:0006412]; receptor-mediated endocytosis [GO:0006898]; positive regulation of growth rate [GO:0040010]; ribosome biogenesis [GO:0042254]										11.0427	7.75817	7.47689	8.74923	1.67123	3.20134	5.07482	9.37934	12.7048	12.2195	11.8476	15.1985	2.65197	12.5562	207	50	335	197	97	246	584	661	708	774	1203	1393	360	284
Acey_s0001.g66		Acey_s0001:783486-785934 [-]	250	Complete	228-250 aa																4.02728	7.81409	7.51209	2.87379	3.46657	1.71436	2.93748	3.81189	4.68045	4.39295	3.34135	3.45238	2.59321	3.4619	45	31	170	34	105	73	179	140	125	135	173	165	182	41
Acey_s0001.g67		Acey_s0001:786220-795892 [-]	725	Complete	602-725 aa	SigP	SEG: 0.02 (11/725)		RTC [PF01137.20]; RTC_insert [PF05189.12]	RNA 3'-terminal phosphate cyclase [IPR000228]; RNA 3'-terminal phosphate cyclase type 2 [IPR016443]; RNA 3'-terminal phosphate cyclase/enolpyruvate transferase, alpha/beta [IPR013792]	catalytic activity [GO:0003824]; nucleolus [GO:0005730]; RNA processing [GO:0006396]; ribosome biogenesis [GO:0042254]						Cons_Secreted_Any; Hco_Cons_Secreted_any; Secreted_Any				2.57366	5.09095	3.91678	2.65091	1.12173	1.61632	2.85257	3.6138	4.69858	5.49133	5.09233	5.54367	2.21303	5.78055	108	68	318	125	125	251	613	474	473	624	982	934	591	248
Acey_s0001.g68		Acey_s0001:846358-886527 [+]	4411	Complete	4399-4411 aa	SigP+TM(1x); TM(1x)	SEG: 0.04 (157/4399)		Cadherin [PF00028.16]; Cadherin_2 [PF08266.11]; Cadherin_3 [PF16184.4]; Cadherin_pro [PF08758.10]; EGF [PF00008.26]; Laminin_G_1 [PF00054.22]; Laminin_G_2 [PF02210.23]	Cadherin [IPR002126]; Cadherin conserved site [IPR020894]; Cadherin-like [IPR015919]; EGF-like calcium-binding domain [IPR001881]; EGF-like domain [IPR000742]	calcium ion binding [GO:0005509]; protein binding [GO:0005515]; plasma membrane [GO:0005886]; homophilic cell adhesion [GO:0007156]; establishment or maintenance of cell polarity [GO:0007163]; axon guidance [GO:0007411]; axonal fasciculation [GO:0007413]										1.32745	1.25793	1.44134	0.071234	0.951894	0.689537	1.09236	1.27874	2.70257	3.30458	3.40092	3.8771	1.80974	2.24382	394	125	870	27	777	784	1690	1210	2083	2955	4835	4937	3556	720
Acey_s0001.g69		Acey_s0001:897812-911597 [+]	296	Complete	296 aa	TM(4x)	SEG: 0.08 (25/296)				reproduction [GO:0000003]										0	0.707448	0.931883	0	0.188549	0.0300868	0	0	0	0	0	0	0.0173725	0	0	4	32	0	9	2	0	0	0	0	0	0	2	0
Acey_s0001.g70		Acey_s0001:928529-928768 [-]	79	Complete	79 aa																2.98059	0	11.2519	0	3.84402	6.95766	4.70462	2.88307	1.86236	3.23058	5.74353	7.09023	6.91037	5.46427	5	0	44	0	21	52	47	18	9	19	51	56	85	11
Acey_s0001.g71		Acey_s0001:930063-930695 [-]	210	Complete	210 aa		SEG: 0.07 (14/210)		RVT_1 [PF00078.26]		RNA binding [GO:0003723]; RNA-directed DNA polymerase activity [GO:0003964]; RNA-dependent DNA replication [GO:0006278]										0	0	0	0	0	0	0	0	0	0	0	0	0	0	0	0	0	0	0	0	0	0	0	0	0	0	0	0
Acey_s0001.g72		Acey_s0001:934823-936298 [-]	491	Complete	491 aa		SEG: 0.10 (51/491)														0	0.107935	0.0525585	0	0.103345	0.0094211	0.0135021	0.0663895	0	0.036636	0.0306424	0	0.0333827	0	0	1	3	0	8	1	2	6	0	3	4	0	6	0
Acey_s0001.g73		Acey_s0001:940622-944589 [-]	84	Complete	84 aa	SigP	SEG: 0.07 (6/84)		Kunitz_BPTI [PF00014.22]	Pancreatic trypsin inhibitor Kunitz domain [IPR002223]	serine-type endopeptidase inhibitor activity [GO:0004867]						Cons_Secreted_100; Cons_Secreted_150; Cons_Secreted_200; Cons_Secreted_Any; Secreted_100; Secreted_150; Secreted_200; Secreted_Any				0	0	0	1.14425	0	14.6784	47.7609	75.3828	96.0382	83.527	47.9579	23.9223	416.28	16.6583	0	0	0	3	0	120	530	512	535	537	470	209	5627	37
Acey_s0001.g74		Acey_s0001:955398-956017 [-]	185	Complete	185 aa		SEG: 0.20 (37/185)	NCoils: 0.15 (28/185)													0	1.12629	0	0	0.199282	0	0	0	0	0	0	0	0	0	0	3	0	0	4	0	0	0	0	0	0	0	0	0
Acey_s0001.g75		Acey_s0001:956889-957221 [-]	85	Complete	85 aa	SigP	SEG: 0.11 (9/85)		Kunitz_BPTI [PF00014.22]	Pancreatic trypsin inhibitor Kunitz domain [IPR002223]	serine-type endopeptidase inhibitor activity [GO:0004867]						Cons_Secreted_100; Cons_Secreted_150; Cons_Secreted_200; Cons_Secreted_Any; Secreted_100; Secreted_150; Secreted_200; Secreted_Any				0	0	0	4.10131	0.161208	54.5246	221.987	263.38	290.765	354.577	182.135	75.9725	1730.1	106.506	0	0	0	11	1	456	2520	1830	1657	2332	1826	679	23924	242
Acey_s0001.g76		Acey_s0001:967214-967558 [-]	89	Complete	89 aa	SigP	SEG: 0.24 (21/89)		Kunitz_BPTI [PF00014.22]	Pancreatic trypsin inhibitor Kunitz domain [IPR002223]	serine-type endopeptidase inhibitor activity [GO:0004867]						Cons_Secreted_100; Cons_Secreted_150; Cons_Secreted_200; Cons_Secreted_Any; Secreted_100; Secreted_150; Secreted_200; Secreted_Any				0	0	1.05893	1.03698	0.149453	59.0845	186.363	236.169	312.023	357.338	129.276	92.5274	1285.16	65.2824	0	0	5	3	1	533	2282	1770	1918	2535	1398	892	19169	160
Acey_s0001.g77		Acey_s0001:970398-978712 [-]	472	Complete	472 aa	SigP+TM(4x)	SEG: 0.06 (30/472)		Neur_chan_LBD [PF02931.22]; Neur_chan_memb [PF02932.15]	Gamma-aminobutyric acid A receptor/Glycine receptor alpha [IPR006028]; Neurotransmitter-gated ion-channel [IPR006201]; Neurotransmitter-gated ion-channel ligand-binding domain [IPR006202]; Neurotransmitter-gated ion-channel transmembrane domain [IPR006029]	extracellular ligand-gated ion channel activity [GO:0005230]; plasma membrane [GO:0005886]; ion transport [GO:0006811]; integral to membrane [GO:0016021]; cell junction [GO:0030054]; postsynaptic membrane [GO:0045211]										0	0.205985	2.66927	0.65318	0.137386	0.0891603	0.0195625	0.0318032	0.0134689	0.0230897	0	0.00818948	0.0157636	0	0	2	158	23	11	10	3	3	1	2	0	1	3	0
Acey_s0001.g78		Acey_s0001:997617-1012016 [+]	598	Complete	186-598 aa	SigP+TM(4x); TM(1x)	SEG: 0.16 (29/186)		Neur_chan_LBD [PF02931.22]; Neur_chan_memb [PF02932.15]	Gamma-aminobutyric acid A receptor/Glycine receptor alpha [IPR006028]; Gamma-aminobutyric-acid A receptor, beta subunit [IPR002289]; Neurotransmitter-gated ion-channel [IPR006201]; Neurotransmitter-gated ion-channel ligand-binding domain [IPR006202]; Neurotransmitter-gated ion-channel transmembrane domain [IPR006029]	GABA-A receptor activity [GO:0004890]; extracellular ligand-gated ion channel activity [GO:0005230]; plasma membrane [GO:0005886]; ion transport [GO:0006811]; integral to membrane [GO:0016021]; cell junction [GO:0030054]; postsynaptic membrane [GO:0045211]										0	1.92416	2.79717	5.20877	0.462611	0.544755	0.980971	0.587153	0.16404	0.437927	0.676758	0.53795	0.859998	0.524798	0	22	128	57	35	34	74	23	11	24	39	44	83	7
Acey_s0001.g79		Acey_s0001:1014050-1015042 [-]	211	Complete	211 aa		SEG: 0.63 (133/211)	NCoils: 0.36 (77/211)													7.13638	0	0.0878566	0	0	4.3647	2.6774	1.36487	1.04238	0.566105	1.78206	1.35982	2.49626	0.351717	76	0	3	0	0	295	230	73	48	30	134	90	231	6
Acey_s0001.g80		Acey_s0001:1015584-1015808 [-]	74	Complete	74 aa																0.607315	0	0.609254	0	0.199271	0.886821	0.467309	0.669567	0.482518	0.889921	0.369888	0.659855	1.08193	0.54402	1	0	2	0	1	6	4	4	2	5	3	5	12	1
Acey_s0001.g81		Acey_s0001:1015972-1016277 [-]	81	Complete	78-81 aa	SigP	SEG: 0.53 (41/78)										Secreted_100; Secreted_150; Secreted_200; Secreted_Any				14.2923	0	0	0	0.635834	14.8309	14.82	2.85284	10.3306	8.65884	11.331	10.209	24.9687	3.91245	25	0	0	0	4	131	171	21	68	66	127	98	381	10
Acey_s0001.g82		Acey_s0001:1025578-1026296 [-]	199	Complete	199 aa	SigP	SEG: 0.74 (148/199)	NCoils: 0.22 (43/199)									Secreted_200; Secreted_Any				32.6062	0	0	0	0	19.5474	19.0768	12.088	14.8767	10.6308	12.7674	17.2766	26.1722	2.85915	328	0	0	0	0	1148	1402	552	588	501	861	1031	2202	44
Acey_s0001.g83		Acey_s0001:1030496-1038607 [+]	433	Complete	421-433 aa	SigP+TM(4x); TM(4x)	SEG: 0.02 (8/433)		Neur_chan_LBD [PF02931.22]; Neur_chan_memb [PF02932.15]	Neurotransmitter-gated ion-channel [IPR006201]; Neurotransmitter-gated ion-channel ligand-binding domain [IPR006202]; Neurotransmitter-gated ion-channel transmembrane domain [IPR006029]	extracellular ligand-gated ion channel activity [GO:0005230]; ion transport [GO:0006811]; integral to membrane [GO:0016021]; postsynaptic membrane [GO:0045211]										5.43132	0.798639	0.261885	0	1.03651	0.866158	0.892951	0.602741	1.44015	2.14194	1.06738	1.50071	0.808211	2.37564	126	6	12	0	63	73	111	44	83	142	114	142	121	56
Acey_s0001.g84		Acey_s0001:1046576-1046958 [-]	107	Complete	107 aa																0	0.927059	0.602348	0	0	0	0.23579	0.0963097	0.117424	0.101649	0.40048	0	0	0	0	1	4	0	0	0	4	1	1	1	6	0	0	0
Acey_s0001.g85		Acey_s0001:1047588-1048097 [-]	169	Complete	169 aa			NCoils: 0.17 (28/169)													0	0	0.369889	0	0	0.0630761	0	0.038295	0	0	0.127798	0.0582345	0.0184964	0	0	0	6	0	0	2	0	1	0	0	5	2	1	0
Acey_s0001.g86		Acey_s0001:1048361-1048667 [-]	79	Complete	79 aa		SEG: 0.16 (13/79)														0	0	0.218802	0	0	0	0	0.254367	0	0.111963	0	0.208269	0	0	0	0	1	0	0	0	0	2	0	1	0	2	0	0
Acey_s0001.g87		Acey_s0001:1048761-1049075 [-]	104	Complete	104 aa	TM(1x)	SEG: 0.12 (13/104)														0	0	0.484084	0	0	0	0	0.304981	0	0.322198	0.14091	0	0	0	0	0	3	0	0	0	0	3	0	3	2	0	0	0
Acey_s0001.g88		Acey_s0001:1052069-1063613 [+]	857	Complete	823-857 aa	SigP	SEG: 0.20 (163/823)	NCoils: 0.03 (21/823)		Zinc finger, C2H2 [IPR007087]	intracellular [GO:0005622]; zinc ion binding [GO:0008270]						Cons_Secreted_Any; Hco_Cons_Secreted_any; Secreted_Any				2.78733	3.60481	3.29764	0.869931	0.428803	0.869619	1.57063	2.44529	5.11265	6.07165	5.74339	5.76737	0.825235	4.66775	142	64	359	54	62	178	440	418	709	957	1429	1289	282	262
Acey_s0001.g89		Acey_s0001:1064901-1065249 [+]	96	Complete	94-96 aa	SigP	SEG: 0.15 (14/96)		Kunitz_BPTI [PF00014.22]	Pancreatic trypsin inhibitor Kunitz domain [IPR002223]	serine-type endopeptidase inhibitor activity [GO:0004867]; potassium channel inhibitor activity [GO:0019870]						Cons_Secreted_100; Cons_Secreted_150; Cons_Secreted_200; Cons_Secreted_Any; Secreted_100; Secreted_150; Secreted_200; Secreted_Any				0.416445	1.18987	0	0	0.409928	27.0584	35.8689	32.5315	47.7662	42.2922	14.6172	15.8133	73.9516	8.69134	1	1	0	0	3	267	483	267	321	329	173	169	1221	23
Acey_s0001.g90		Acey_s0001:1082734-1084868 [-]	135	Complete	84-135 aa	TM(1x); TM(2x)	SEG: 0.38 (32/84)														1.00521	1.43605	0	0	0	3.42496	3.51448	1.17786	4.30826	2.50499	2.69413	4.12059	9.20105	0.450223	3	1	0	0	0	28	41	8	24	17	29	36	127	1
Acey_s0001.g91		Acey_s0001:1100458-1102303 [+]	288	Complete	93-288 aa		SEG: 0.44 (81/186)														28.4223	0.153496	0.770686	0.0421746	0	20.6373	19.484	13.4073	28.1969	31.6152	31.9756	42.3399	63.5184	9.1078	265	1	10	1	0	639	820	332	574	588	1069	1260	3019	65
Acey_s0001.g92		Acey_s0001:1109276-1147714 [-]	649	Complete	649 aa		SEG: 0.06 (36/649)		GAF [PF01590.25]; GAF_2 [PF13185.5]; GAF_3 [PF13492.5]; PDEase_I [PF00233.18]	3'5'-cyclic nucleotide phosphodiesterase [IPR023088]; 3'5'-cyclic nucleotide phosphodiesterase, catalytic domain [IPR002073]; 3'5'-cyclic nucleotide phosphodiesterase, conserved site [IPR023174]; GAF domain [IPR003018]	negative regulation of transcription from RNA polymerase II promoter [GO:0000122]; cGMP-stimulated cyclic-nucleotide phosphodiesterase activity [GO:0004118]; calcium channel activity [GO:0005262]; nucleus [GO:0005634]; cytosol [GO:0005829]; plasma membrane [GO:0005886]; cAMP catabolic process [GO:0006198]; blood coagulation [GO:0007596]; drug binding [GO:0008144]; response to external stimulus [G…										25.4144	9.1134	13.6803	0.534306	4.51238	4.26045	5.2727	5.40157	9.70203	6.04358	7.83332	6.89352	4.68294	5.09536	1036	111	1016	25	462	609	1040	651	981	709	1376	1077	1143	202
Acey_s0001.g93		Acey_s0001:1182473-1182763 [-]	96	Complete	96 aa																1.60465	3.43862	2.61139	7.30641	1.97443	2.1479	1.48037	1.41019	1.57607	1.2415	1.58664	1.64446	1.42238	1.79676	4	3	14	24	15	22	21	12	11	10	19	18	24	5
Acey_s0001.g94		Acey_s0001:1183589-1196189 [+]	589	Complete	503-589 aa				FGGY_N [PF00370.20]		carbohydrate metabolic process [GO:0005975]; transferase activity [GO:0016740]										2.49315	1.52149	3.55531	0	2.94774	2.01823	1.56891	1.09618	1.95876	2.33728	0.912028	1.41534	2.18412	1.76096	74	18	242	0	266	274	285	119	160	226	145	193	471	62
Acey_s0001.g95		Acey_s0001:1196326-1196711 [+]	107	Complete	107 aa	SigP	SEG: 0.13 (14/107)		FGGY_C [PF02782.15]	Carbohydrate kinase, FGGY, C-terminal [IPR018485]	carbohydrate metabolic process [GO:0005975]						Secreted_150; Secreted_200; Secreted_Any				16.3267	1.87875	5.04467	6.23746	19.954	8.24144	5.54105	6.64537	3.05303	5.39257	4.20505	5.38681	6.19422	5.00662	50	2	33	25	185	103	94	69	26	53	63	72	128	17
Acey_s0001.g96		Acey_s0001:1196920-1197321 [-]	85	Complete	78-85 aa																0	0	0	0	0.322416	2.39143	0.804103	1.6422	0.200223	0.304097	0.398981	0.783221	0.36863	0.440106	0	0	0	0	2	20	8	10	1	2	4	7	5	1
Acey_s0001.g97		Acey_s0001:1197764-1197970 [+]	68	Complete	68 aa																0	0	0	0	0.220731	1.47349	0.482462	0.591193	0.961073	0	0.546296	0.153202	0.495091	1.20521	0	0	0	0	1	9	4	3	4	0	4	1	5	2
Acey_s0001.g98		Acey_s0001:1198084-1202972 [-]	147	Complete	70-147 aa																21.8321	0	0.140677	24.7203	32.8178	3497.3	6520.92	7938.29	5241.38	5281.66	5815.26	5450.53	7965.25	5194.66	70	0	1	111	309	48796	119488	88223	47787	55167	99719	84173	187804	20078
Acey_s0001.g99		Acey_s0001:1199990-1200232 [+]	80	Complete	80 aa		SEG: 0.16 (13/80)														0	0	1.27685	0	0.827704	11.5522	10.541	6.55675	5.05939	7.60381	10.8839	8.85323	8.03965	8.00681	0	0	7	0	6	112	123	48	27	53	130	93	128	22
Acey_s0001.g100		Acey_s0001:1203724-1204002 [+]	92	Complete	92 aa																0	0	0	0	0.142054	2.00193	1.3196	0.253647	4.48421	3.75153	5.71313	3.54942	1.70397	2.3269	0	0	0	0	1	19	17	2	29	28	65	36	27	6
Acey_s0001.g101		Acey_s0001:1204808-1205020 [+]	70	Complete	70 aa	TM(1x)															0	0	0.606912	0	0	2.70017	1.28716	0.573546	1.16548	2.22172	2.64995	1.63491	1.34487	1.75385	0	0	2	0	0	17	11	3	5	11	20	11	14	3
Acey_s0001.g102		Acey_s0001:1205128-1212263 [-]	388	Complete	172-388 aa	TM(1x); TM(4x); TM(6x)	SEG: 0.09 (30/352)		Nucleoside_tran [PF01733.17]	Equilibrative nucleoside transporter [IPR002259]	nucleoside transmembrane transporter activity [GO:0005337]; transport [GO:0006810]; determination of adult lifespan [GO:0008340]; membrane [GO:0016020]										1.18636	0	0	0.253404	0.201482	8.4135	13.3619	6.35849	18.4634	14.8376	16.5592	14.1866	51.9407	3.73732	9	0	0	4	5	297	742	222	468	460	820	634	3435	54
Acey_s0001.g103		Acey_s0001:1214137-1214340 [+]	67	Complete	67 aa																0.103206	0	0	0	0	0.12825	0.100952	0.195102	0	0.395501	0.507631	0.141799	0.971528	0	0	0	0	0	0	1	1	1	0	3	5	1	14	0
Acey_s0001.g104		Acey_s0001:1219324-1219590 [+]	88	Complete	88 aa	TM(1x)															0.465177	0	0	0	0.610532	10.189	3.00255	1.90775	0.996857	0.431882	0.661077	0.635623	0.47929	0.833392	1	0	0	0	4	90	36	14	6	3	7	6	7	2
Acey_s0001.g105		Acey_s0001:1219857-1220137 [+]	75	Complete	75 aa						xylulose catabolic process [GO:0005998]; generation of precursor metabolites and energy [GO:0006091]; phosphotransferase activity, alcohol group as acceptor [GO:0016773]										0	0.166842	0	0	1.11311	17.685	8.52286	5.42268	0.422093	0.493193	3.59615	1.18757	1.62594	0.529317	0	0	0	0	6	123	80	31	2	3	30	9	19	1
Acey_s0001.g106		Acey_s0001:1220514-1222172 [+]	179	Complete	179 aa																0	0	0	0	0.176764	6.25177	2.24756	1.38502	0.469076	0.359852	1.07657	0.278953	0.645572	0.437762	0	0	0	0	4	203	100	38	10	9	44	10	36	4
Acey_s0001.g107		Acey_s0001:1225019-1225234 [-]	71	Complete	71 aa	SigP											Cons_Secreted_100; Cons_Secreted_150; Cons_Secreted_200; Cons_Secreted_Any; Secreted_100; Secreted_150; Secreted_200; Secreted_Any				0	0	0	0	0	6.3839	2.07529	0.376741	1.54351	0.468829	1.56877	3.45185	1.38486	0	0	0	0	0	0	41	18	2	7	2	12	24	17	0
Acey_s0001.g108		Acey_s0001:1226419-1226652 [-]	77	Complete	77 aa		SEG: 0.16 (12/77)														1.40069	0	0	5.58919	74.6465	2016.39	2521.74	1985.27	2074.93	1576.39	2309.14	2138.81	1941.32	1535.69	2	0	0	13	395	14400	24446	11779	10097	8853	19769	16323	22924	2980
Acey_s0001.g109		Acey_s0001:1227345-1229040 [-]	121	Complete	80-121 aa																0	0	0	0	0.0848964	1.51127	2.32296	1.13691	2.67991	1.04095	1.53435	1.35524	3.4017	1.6224	0	0	0	0	1	24	47	15	29	13	29	23	89	7
Acey_s0001.g110		Acey_s0001:1236683-1237004 [+]	91	Complete	88-91 aa	TM(1x)															0	0	1.08146	0	0.583816	1.47175	0.333617	0.953876	0.332286	0.719804	0.661077	0.307187	0.34235	0.416696	0	0	5	0	4	13	4	7	2	5	7	3	5	1
Acey_s0001.g111		Acey_s0001:1239293-1240459 [-]	127	Complete	125-127 aa																0.242926	0	0	0	3.826	82.6828	93.0097	70.2483	29.0758	32.4092	47.3047	31.4918	36.2262	28.9452	1	0	0	0	48	1399	2135	987	335	431	959	569	1013	133
Acey_s0001.g112		Acey_s0001:1250532-1251335 [+]	176	Complete	176 aa	SigP	SEG: 0.30 (53/176)										Secreted_200; Secreted_Any				12.1063	0	0.0653804	0.915428	0.472014	85.9801	381.237	748.41	484.997	530.735	673.816	567.384	2.11943	936.564	90	0	1	9	10	2429	14644	17691	9937	12516	23303	17532	100	7353
Acey_s0001.g113		Acey_s0001:1256783-1257220 [+]	145	Complete	145 aa	SigP	SEG: 0.10 (15/145)		TIL [PF01826.16]								Secreted_150; Secreted_200; Secreted_Any				17.9963	8.67591	22.3253	78.1412	153.613	131.612	54.786	33.7974	32.2363	29.3912	42.4626	40.8411	36.9346	42.9236	97	18	281	624	2675	3131	1757	663	487	520	1155	984	1451	266
Acey_s0001.g114		Acey_s0001:1263732-1264101 [+]	81	Complete	81 aa																0	1.52362	0.247946	0	0.349939	0.389336	0.286829	0.468629	0.571369	0.165028	0	0.12144	0	0	0	1	1	0	2	3	3	3	3	1	0	1	0	0
Acey_s0001.g115		Acey_s0001:1265265-1288108 [-]	360	Complete	173-360 aa			NCoils: 0.12 (21/176)	Kinase-like [PF14531.5]; Pkinase [PF00069.24]; Pkinase_Tyr [PF07714.16]	Protein kinase domain [IPR000719]; Serine/threonine-protein kinase, active site [IPR008271]	protein serine/threonine kinase activity [GO:0004674]; protein tyrosine kinase activity [GO:0004713]; ATP binding [GO:0005524]; protein phosphorylation [GO:0006468]; oviposition [GO:0018991]; innate immune response [GO:0045087]; defense response to Gram-negative bacterium [GO:0050829]; stress-activated MAPK cascade [GO:0051403]										9.87298	35.0256	18.1898	0	3.69759	5.0659	3.71698	6.1527	9.25234	10.9544	8.88212	10.0212	3.58698	10.5912	125	131	454	0	116	216	225	236	238	351	508	480	344	140
Acey_s0001.g116		Acey_s0001:1297355-1297648 [+]	97	Complete	97 aa																0	0	2.01484	0	0.126139	0	0.0706306	0	0	0	0	0.178748	0	0	0	0	11	0	1	0	1	0	0	0	0	2	0	0
Acey_s0001.g117		Acey_s0001:1298822-1300179 [+]	113	Complete	102-113 aa	TM(1x)															1.79208	34.0548	46.0981	0.543988	7.43939	4.71033	4.30557	4.75962	3.07228	3.88222	4.23837	3.89681	3.64014	6.10016	5	34	281	2	64	54	67	46	24	35	59	49	69	19
Acey_s0001.g118		Acey_s0001:1302023-1302322 [+]	70	Complete	70 aa	TM(2x)	SEG: 0.16 (11/70)														5.2211	48.4829	44.0011	18.8204	7.49496	7.94168	5.26567	4.97073	4.66192	4.0395	5.29989	4.16159	4.13068	4.67695	8	26	145	38	35	50	45	26	20	20	40	28	43	8
Acey_s0001.g119		Acey_s0001:1376400-1390873 [+]	523	Complete	149-523 aa	TM(7x)	SEG: 0.06 (23/408)		7TM_GPCR_Srw [PF10324.8]; 7tm_1 [PF00001.20]	G protein-coupled receptor, rhodopsin-like [IPR000276]; GPCR, rhodopsin-like, 7TM [IPR017452]	G-protein coupled receptor signaling pathway [GO:0007186]; integral to membrane [GO:0016021]										0.223957	5.52786	3.11508	0	0.556768	0.480844	0.231958	0.150215	0.0851917	0.22375	0.721354	0.3657	0.557837	0.14318	5	24	70	0	12	20	31	7	4	10	40	25	47	3
Acey_s0001.g120		Acey_s0001:1406414-1406665 [-]	83	Complete	83 aa																0	4.40953	5.97986	0	1.01276	0.125198	0.368941	1.20557	0.551203	2.38805	0.835512	1.17154	0.605758	1.38245	0	3	25	0	6	1	4	8	3	15	8	10	8	3
Acey_s0001.g121		Acey_s0001:1409179-1422854 [+]	1131	Complete	147-1131 aa		SEG: 0.08 (12/147)	NCoils: 0.36 (53/147)	SAM_1 [PF00536.29]; SAM_2 [PF07647.16]	Liprin-alpha [IPR030442]; Sterile alpha motif domain [IPR001660]	cytoplasm [GO:0005737]; neuromuscular synaptic transmission [GO:0007274]; muscle organ development [GO:0007517]; locomotory behavior [GO:0007626]; axon cargo transport [GO:0008088]; oviposition [GO:0018991]; receptor signaling complex scaffold activity [GO:0030159]; axon [GO:0030424]; protein homodimerization activity [GO:0042803]; receptor clustering [GO:0043113]; presynaptic active zone [GO:004…										0.518112	7.17141	5.70927	0.272261	1.21105	0.827884	0.957669	1.41295	1.98352	2.63815	2.4971	3.0913	0.934004	1.94497	37	191	923	25	194	244	387	341	412	640	901	950	441	156
Acey_s0001.g122		Acey_s0001:1424434-1437931 [-]	1156	Complete	1156 aa		SEG: 0.18 (210/1156)	NCoils: 0.62 (714/1156)	FAM184 [PF15665.4]												0.140972	11.9118	8.35728	3.97691	1.59496	0.41385	0.378194	0.479002	1.15545	0.652705	1.0749	0.88089	0.507769	0.639206	11	363	1548	418	398	149	182	141	281	184	454	332	285	61
Acey_s0001.g123		Acey_s0001:1447271-1456623 [+]	353	Complete	317-353 aa	SigP	SEG: 0.03 (10/353)		TGF_beta [PF00019.19]	Transforming growth factor beta, conserved site [IPR017948]; Transforming growth factor-beta, C-terminal [IPR001839]	growth factor activity [GO:0008083]; growth [GO:0040007]; dauer larval development [GO:0040024]; regulation of pharyngeal pumping [GO:0043051]; positive regulation of transcription from RNA polymerase II promoter [GO:0045944]						Cons_Secreted_Any; Hco_Cons_Secreted_any; Secreted_Any				0	0.812607	0.106738	0.788028	0.11788	0.0749332	0	0	0.144871	0.0358179	0.0456397	0	0.0581396	0.101557	0	5	4	18	6	6	0	0	7	2	4	0	7	2
Acey_s0001.g124		Acey_s0001:1465585-1465836 [+]	83	Complete	83 aa		SEG: 0.22 (18/83)														2.2504	4.32357	7.24088	0	4.08964	2.6256	2.11191	1.95115	3.5522	2.18463	2.91916	1.06362	3.37853	0	4	3	30	0	24	21	23	13	19	14	28	9	46	0
Acey_s0001.g125		Acey_s0001:1474734-1476822 [+]	189	Complete	189 aa	TM(2x)	SEG: 0.04 (7/189)														0	3.31997	1.122	0	0.279526	0.175181	0	0	0	0.0368382	0	0.0251412	0	0	0	10	21	0	7	6	0	0	0	1	0	1	0	0
Acey_s0001.g126		Acey_s0001:1478169-1480717 [-]	204	Complete	196-204 aa				BTB [PF00651.30]	BTB/POZ domain [IPR000210]	protein binding [GO:0005515]										17.7289	21.5784	22.7736	9.69275	3.66662	10.4456	4.34059	5.51175	11.0077	5.83696	7.68315	6.9634	6.52693	4.56702	165	62	405	102	91	341	195	153	247	150	311	251	371	42
Acey_s0001.g127		Acey_s0001:1484506-1484757 [+]	83	Complete	83 aa																0	1.38435	0	0	0	0	0.0922353	0	0	0	0	0.228675	0	0	0	1	0	0	0	0	1	0	0	0	0	2	0	0
Acey_s0001.g128		Acey_s0001:1497654-1506385 [-]	293	Complete	276-293 aa		SEG: 0.09 (26/293)				apoptotic process [GO:0006915]; lipid storage [GO:0019915]; apoptotic cell clearance [GO:0043277]; cellular lipid metabolic process [GO:0044255]										2.47508	4.37654	3.83392	0	0.460752	0.315931	0.387118	0.110767	0.416179	0.530241	0.330423	0.252643	0.872254	0.46012	37	21	116	0	18	18	30	5	18	26	23	16	88	7
Acey_s0001.g129		Acey_s0001:1516624-1517235 [+]	108	Complete	108 aa		SEG: 0.91 (98/108)	NCoils: 0.56 (61/108)													2.76553	0	1.1912	9.82127	0.10653	0.403718	0.0608641	0.0988329	0.0503887	0.0918251	0.0951011	0.0723161	0	0	9	0	17	78	2	11	2	2	1	2	3	2	0	0
Acey_s0001.g130		Acey_s0001:1537743-1538037 [+]	70	Complete	70 aa																473.162	162.231	297.994	14875.5	462.76	246.033	530.897	503.573	523.3	143.806	390.204	307.809	1287.14	995.605	725	87	982	30035	2161	1549	4537	2634	2245	712	2945	2071	13399	1703
Acey_s0001.g131		Acey_s0001:1539179-1543295 [-]	430	Complete	430 aa	SigP	SEG: 0.03 (12/430)		3Beta_HSD [PF01073.18]; Epimerase [PF01370.20]; NAD_binding_10 [PF13460.5]; NmrA [PF05368.12]; RmlD_sub_bind [PF04321.16]		nucleotide binding [GO:0000166]; nematode larval development [GO:0002119]; 3-beta-hydroxy-delta5-steroid dehydrogenase activity [GO:0003854]; steroid biosynthetic process [GO:0006694]; receptor-mediated endocytosis [GO:0006898]; determination of adult lifespan [GO:0008340]; dTDP-4-dehydrorhamnose reductase activity [GO:0008831]; embryo development ending in birth or egg hatching [GO:0009792]; pos…	Housekeeping					Cons_Secreted_Any; Hco_Cons_Secreted_any; Secreted_Any				34.2455	104.357	98.1883	69.2052	82.2705	31.2919	33.5807	41.0643	54.9297	70.1905	61.8974	58.8731	29.4794	82.2778	837	944	5368	2273	5981	3199	4754	3552	3917	5729	7758	6602	5003	2307
Acey_s0001.g132		Acey_s0001:1545430-1546298 [+]	103	Complete	103 aa	TM(1x)	SEG: 0.10 (10/103)														0	0	0	0	0	3.17539	2.46581	1.1363	2.77083	2.29176	2.36251	3.45321	6.53999	0.315882	0	0	0	0	0	37	39	11	22	21	33	43	126	1
Acey_s0001.g133		Acey_s0001:1546554-1550887 [+]	322	Complete	322 aa																0.713202	0.880278	0.17353	0.050265	0.108846	2.33062	2.40178	1.36604	1.20787	1.41208	1.25197	2.04677	4.11621	0.670292	12	5	6	1	5	148	214	74	51	69	100	147	455	12
Acey_s0001.g134		Acey_s0001:1553180-1559178 [-]	635	Complete	635 aa	TM(1x)	SEG: 0.07 (42/635)		Histone [PF00125.23]; Zona_pellucida [PF00100.22]	Histone H2A/H2B/H3 [IPR007125]; Histone H3/CENP-A [IPR000164]; Histone-fold [IPR009072]	nucleosome [GO:0000786]; DNA binding [GO:0003677]; nucleus [GO:0005634]; nucleosome assembly [GO:0006334]										2.55188	0.166408	0.273229	0	0.596295	0.0783376	0.339434	0.357362	0.47447	0.751869	0.472528	0.53468	0.07491	1.05406	99	2	23	0	69	12	74	48	53	97	95	95	21	48
Acey_s0001.g135		Acey_s0001:1588487-1591365 [-]	143	Complete	143 aa																0.194805	1.1244	0.0924238	0	2.94124	0.634731	0.0781744	0.32023	0	0	0.0379531	0.0830987	0.027374	0.680234	1	2	1	0	41	12	2	5	0	0	1	2	1	4
Acey_s0001.g136		Acey_s0001:1592392-1596751 [+]	414	Complete	352-414 aa	SigP	SEG: 0.03 (12/414)		Peptidase_C1 [PF00112.22]	Peptidase C1A [IPR013128]; Peptidase C1A, papain C-terminal [IPR000668]	cysteine-type endopeptidase activity [GO:0004197]; proteolysis [GO:0006508]						Cons_Secreted_Any; Hco_Cons_Only_Secreted_Any; Hco_Cons_Secreted_any; Secreted_Any				63.2924	0.14825	0.218103	0.818659	36.7976	9.46552	6.05867	7.47894	48.4443	62.7961	8.83264	25.4931	10.8533	83.0978	1248	1	9	21	2341	797	735	556	2812	4168	946	2425	1599	1983
Acey_s0001.g137		Acey_s0001:1598303-1608620 [+]	392	Complete	350-392 aa	SigP	SEG: 0.07 (26/392)		Peptidase_C1 [PF00112.22]	Peptidase C1A [IPR013128]; Peptidase C1A, papain C-terminal [IPR000668]	proteolysis [GO:0006508]; cysteine-type peptidase activity [GO:0008234]						Cons_Secreted_Any; Hco_Cons_Only_Secreted_Any; Hco_Cons_Secreted_any; Secreted_Any				375.146	0	0	0.203578	30.2631	18.4115	9.45741	12.4585	60.8299	81.5058	12.444	29.9763	12.5601	76.1191	7212	0	0	6	1786	1465	1057	831	3322	5134	1250	2666	1734	1713
Acey_s0001.g138		Acey_s0001:1608628-1610457 [-]	224	Complete	224 aa																0.874384	0	0	0	2.28529	1.05952	0.32367	0.412635	0.198813	0.689309	0.524905	0.521572	0.563895	1.09144	9	0	0	0	60	39	17	13	5	18	23	21	35	11
Acey_s0001.g139		Acey_s0001:1612967-1616651 [+]	147	Complete	145-147 aa	SigP	SEG: 0.08 (12/147)		Peptidase_C1 [PF00112.22]	Peptidase C1A [IPR013128]; Peptidase C1A, papain C-terminal [IPR000668]	proteolysis [GO:0006508]; multicellular organismal development [GO:0007275]; cysteine-type peptidase activity [GO:0008234]						Cons_Secreted_150; Cons_Secreted_200; Cons_Secreted_Any; Secreted_150; Secreted_200; Secreted_Any				1538.06	0	0	1.37501	109.41	28.5444	30.2274	51.7552	497.798	531.29	91.7096	170.887	82.4374	455.391	8316	0	0	10	1778	657	941	976	7080	9210	2614	4273	3246	2897
Acey_s0001.g140		Acey_s0001:1616673-1617789 [+]	234	Complete	208-234 aa				Peptidase_C1 [PF00112.22]	Peptidase C1A [IPR013128]; Peptidase C1A, papain C-terminal [IPR000668]	cysteine-type endopeptidase activity [GO:0004197]; proteolysis [GO:0006508]										1037.22	0	0	0.318738	195.232	86.1643	54.4201	92.0347	202.947	181.437	95.2107	153.405	52.8755	216.879	9919	0	0	4	5960	3514	3070	3237	5873	6101	4986	7231	3825	2617
Acey_s0001.g141		Acey_s0001:1618007-1623799 [+]	401	Complete	377-401 aa		SEG: 0.05 (17/377)	NCoils: 0.06 (21/377)	Methyltrn_RNA_3 [PF02598.16]		nematode larval development [GO:0002119]; receptor-mediated endocytosis [GO:0006898]; embryo development ending in birth or egg hatching [GO:0009792]; positive regulation of growth rate [GO:0040010]										2.96032	5.43724	4.39748	0.746739	0.968217	0.993149	1.23792	2.06789	2.57028	2.32597	2.72283	2.68717	0.885596	2.68711	61	44	216	20	64	94	155	158	155	166	310	277	140	69
Acey_s0001.g142		Acey_s0001:1624323-1624677 [+]	70	Complete	70 aa																0.652637	3.72945	10.9244	0	0.642425	5.40034	5.96776	4.39718	19.347	21.6113	8.74482	9.51222	2.20944	17.5385	1	2	36	0	3	34	51	23	83	107	66	64	23	30
Acey_s0001.g143		Acey_s0001:1632084-1644647 [+]	371	Complete	92-371 aa	TM(1x)	SEG: 0.11 (10/92)		PS_Dcarbxylase [PF02666.14]	Phosphatidylserine decarboxylase [IPR033177]; Phosphatidylserine decarboxylase-related [IPR003817]	phosphatidylserine decarboxylase activity [GO:0004609]; phospholipid biosynthetic process [GO:0008654]; positive regulation of growth rate [GO:0040010]										161.102	19.2665	44.9982	12.029	24.4469	13.981	18.9849	18.6431	25.6061	25.9094	22.0491	25.2307	29.5203	32.1197	2146	112	1732	264	807	1037	1793	1126	1370	1601	2147	2202	4126	691
Acey_s0001.g144		Acey_s0001:1651809-1653432 [-]	77	Complete	77 aa																0	0	0.241933	0	0.541314	16.3591	21.4895	20.0359	33.7008	24.9279	14.415	15.2976	12.9824	8.08393	0	0	1	0	3	117	213	121	164	140	137	130	178	17
Acey_s0001.g145		Acey_s0001:1653487-1656472 [+]	308	Complete	108-308 aa	SigP	SEG: 0.06 (12/212)		Astacin [PF01400.23]	Metallopeptidase, catalytic domain [IPR024079]; Peptidase M12A, astacin [IPR001506]; Peptidase, metallopeptidase [IPR006026]	metalloendopeptidase activity [GO:0004222]; proteolysis [GO:0006508]; zinc ion binding [GO:0008270]						Cons_Secreted_Any; Secreted_Any				3.56611	0	1.66098	6.64031	31.3447	732.019	613.874	478.807	453.915	420.718	553.524	428.294	524.622	351.949	26	0	23	136	438	13411	17393	8941	6746	8103	14458	12448	20043	2288
Acey_s0001.g146		Acey_s0001:1657235-1657462 [+]	75	Complete	75 aa																0	0	0	0	0	0.688925	0.090982	0	0.190624	0	0.176709	0	0.31774	0.396203	0	0	0	0	0	6	1	0	1	0	2	0	5	1
Acey_s0001.g147		Acey_s0001:1657582-1658769 [-]	142	Complete	142 aa																0	0	0.123833	0	0.0717375	0.765661	0.325445	0.302977	0.537915	0.266178	0.690426	0.149549	0.409685	0.188147	0	0	1	0	1	15	9	5	7	4	16	3	13	1
Acey_s0001.g148		Acey_s0001:1658723-1661043 [+]	177	Complete	172-177 aa					EGF-like domain [IPR000742]	protein binding [GO:0005515]										2.50354	0	0.0657461	0.763271	26.8449	325.379	252.026	202.493	163.677	163.546	166.415	176.863	154.604	124.344	18	0	1	7	550	9153	9370	4596	2882	3309	5881	5617	7548	981
Acey_s0001.g149		Acey_s0001:1663470-1665456 [+]	86	Complete	86 aa					Histone H2B [IPR000558]; Histone-fold [IPR009072]	nucleosome [GO:0000786]; DNA binding [GO:0003677]; nucleus [GO:0005634]; nucleosome assembly [GO:0006334]										0	0.981356	1.65968	0	2.08421	0.709375	0.759402	0.332355	0	0.194878	0.394796	0.247038	0.238357	0	0	1	10	0	16	7	10	3	0	2	6	3	5	0
Acey_s0001.g150		Acey_s0001:1666676-1666987 [-]	103	Complete	103 aa		SEG: 0.18 (19/103)		CBFD_NFYB_HMF [PF00808.22]; CENP-T_C [PF15511.5]; TAF [PF02969.16]	Histone H4 [IPR001951]; Histone H4, conserved site [IPR019809]; Histone-fold [IPR009072]	telomere maintenance [GO:0000723]; nucleosome [GO:0000786]; nematode larval development [GO:0002119]; protein binding [GO:0005515]; extracellular region [GO:0005576]; nucleoplasm [GO:0005654]; DNA-dependent transcription, initiation [GO:0006352]; receptor-mediated endocytosis [GO:0006898]; defense response [GO:0006952]; embryo development ending in birth or egg hatching [GO:0009792]; body morphog…										0	9.67872	36.9011	15.7685	17.8975	0.806596	1.6953	3.16326	6.54059	2.86203	0.804422	2.42679	0	0.780885	0	12	264	91	178	11	31	36	69	35	14	38	0	3
Acey_s0001.g151		Acey_s0001:1676428-1676739 [-]	103	Complete	103 aa		SEG: 0.18 (19/103)		CBFD_NFYB_HMF [PF00808.22]; CENP-T_C [PF15511.5]; TAF [PF02969.16]	Histone H4 [IPR001951]; Histone H4, conserved site [IPR019809]; Histone-fold [IPR009072]	telomere maintenance [GO:0000723]; nucleosome [GO:0000786]; nematode larval development [GO:0002119]; protein binding [GO:0005515]; extracellular region [GO:0005576]; nucleoplasm [GO:0005654]; DNA-dependent transcription, initiation [GO:0006352]; receptor-mediated endocytosis [GO:0006898]; defense response [GO:0006952]; embryo development ending in birth or egg hatching [GO:0009792]; body morphog…										0	5.96711	70.9773	59.6792	27.8342	2.04784	1.30208	3.3707	5.35318	8.38105e-07	2.14063	6.35649	0.21856	0.151779	0	8	533	372	287	28	24	39	61	0	40	102	6	1
Acey_s0001.g152		Acey_s0001:1678232-1678468 [+]	78	Complete	78 aa																0	0	1.56396	0	1.83942	0	0	0	0	0	0	0	0	0	0	0	6	0	10	0	0	0	0	0	0	0	0	0
Acey_s0001.g153		Acey_s0001:1685829-1686338 [-]	169	Complete	169 aa		SEG: 0.18 (31/169)		CBFD_NFYB_HMF [PF00808.22]; Histone [PF00125.23]	Histone H2A/H2B/H3 [IPR007125]; Histone H2B [IPR000558]; Histone-fold [IPR009072]	nucleosome [GO:0000786]; DNA binding [GO:0003677]; nucleus [GO:0005634]; nucleosome assembly [GO:0006334]										0.391907	4.12867	9.2766	0	3.27125	0.242663	0.151978	0.258933	2.21692	0.998274	0.606648	0.726416	0.0457868	0.905871	3	11	154	0	74	7	6	7	52	28	25	25	3	8
Acey_s0001.g154		Acey_s0001:1686405-1686788 [+]	127	Complete	127 aa		SEG: 0.32 (41/127)		CBFD_NFYB_HMF [PF00808.22]; Histone [PF00125.23]; Histone_H2A_C [PF16211.4]	Histone H2A [IPR002119]; Histone H2A/H2B/H3 [IPR007125]; Histone-fold [IPR009072]	nucleosome [GO:0000786]; DNA binding [GO:0003677]; nucleus [GO:0005634]; nucleosome assembly [GO:0006334]										0.612539	29.1686	2.66383	0	1.9525	0.142807	0	0.256697	3.68614	0.852548	0.482088	1.12276	0	0.495585	3	58	31	0	32	3	0	5	58	16	14	28	0	3
Acey_s0001.g155		Acey_s0001:1694151-1694465 [+]	104	Complete	104 aa																0	0.991561	0	0	0	0	0	0	0	0	0	0.158065	0	0	0	1	0	0	0	0	0	0	0	0	0	2	0	0
Acey_s0001.g156		Acey_s0001:1695181-1695492 [+]	103	Complete	103 aa		SEG: 0.18 (19/103)		CBFD_NFYB_HMF [PF00808.22]; CENP-T_C [PF15511.5]; TAF [PF02969.16]	Histone H4 [IPR001951]; Histone H4, conserved site [IPR019809]; Histone-fold [IPR009072]	telomere maintenance [GO:0000723]; nucleosome [GO:0000786]; nematode larval development [GO:0002119]; protein binding [GO:0005515]; extracellular region [GO:0005576]; nucleoplasm [GO:0005654]; DNA-dependent transcription, initiation [GO:0006352]; receptor-mediated endocytosis [GO:0006898]; defense response [GO:0006952]; embryo development ending in birth or egg hatching [GO:0009792]; body morphog…										2.17333	45.0444	23.3697	14.3292	4.63435	0.571577	2.69925	0.412361	1.27076	2.91034	1.01356	0.432708	0	2.92313	6	55	168	84	46	7	48	5	13	35	18	7	0	12
Acey_s0001.g157		Acey_s0001:1697712-1698083 [-]	123	Complete	123 aa		SEG: 0.25 (31/123)		CBFD_NFYB_HMF [PF00808.22]; Histone [PF00125.23]	Histone H2A/H2B/H3 [IPR007125]; Histone H2B [IPR000558]; Histone-fold [IPR009072]	nucleosome [GO:0000786]; DNA binding [GO:0003677]; nucleus [GO:0005634]; nucleosome assembly [GO:0006334]										4.86611	11.638	47.0638	15.3791	11.4765	1.18012	0.907361	1.9435	4.21156	1.89539	1.4753	2.6414	0.0614313	0.529989	21	20	481	110	162	22	23	31	58	31	38	59	2	3
Acey_s0001.g158		Acey_s0001:1698288-1698671 [+]	127	Complete	127 aa		SEG: 0.32 (41/127)		CBFD_NFYB_HMF [PF00808.22]; Histone [PF00125.23]; Histone_H2A_C [PF16211.4]	Histone H2A [IPR002119]; Histone H2A/H2B/H3 [IPR007125]; Histone-fold [IPR009072]	nucleosome [GO:0000786]; DNA binding [GO:0003677]; nucleus [GO:0005634]; nucleosome assembly [GO:0006334]										1.57509	0	17.1594	0	8.58329	1.73756	2.30352	2.38546	7.90974	3.2889	1.86422	1.79884	0.72497	0.00357342	7	0	201	0	139	37	67	43	122	60	53	44	30	0
Acey_s0001.g159		Acey_s0001:1700508-1701489 [+]	113	Complete	113 aa				Histone [PF00125.23]	Histone H2A/H2B/H3 [IPR007125]; Histone H3/CENP-A [IPR000164]; Histone-fold [IPR009072]	nucleosome [GO:0000786]; DNA binding [GO:0003677]; protein binding [GO:0005515]; extracellular region [GO:0005576]; nucleoplasm [GO:0005654]; nucleosome assembly [GO:0006334]; blood coagulation [GO:0007596]; carbohydrate binding [GO:0030246]										1.81546	0.73335	8.00546	5.15322	13.5361	1.68162	0	0.368839	1.88308	0.822216	0.740564	0.580679	0.11489	2.25797	7	1	68	33	169	27	0	5	23	12	15	10	4	11
Acey_s0001.g160		Acey_s0001:1706017-1706328 [+]	103	Complete	103 aa		SEG: 0.18 (19/103)		CBFD_NFYB_HMF [PF00808.22]; CENP-T_C [PF15511.5]; TAF [PF02969.16]	Histone H4 [IPR001951]; Histone H4, conserved site [IPR019809]; Histone-fold [IPR009072]	telomere maintenance [GO:0000723]; nucleosome [GO:0000786]; nematode larval development [GO:0002119]; protein binding [GO:0005515]; extracellular region [GO:0005576]; nucleoplasm [GO:0005654]; DNA-dependent transcription, initiation [GO:0006352]; receptor-mediated endocytosis [GO:0006898]; defense response [GO:0006952]; embryo development ending in birth or egg hatching [GO:0009792]; body morphog…										0	11.542	51.9702	0	15.1304	2.49069	1.87529	1.12961	2.93108	2.55752	1.79039	0.911508	0.21004	7.7108	0	14	372	0	151	33	34	13	31	31	32	14	5	32
Acey_s0001.g161		Acey_s0001:1708530-1708901 [-]	123	Complete	123 aa		SEG: 0.27 (33/123)		CBFD_NFYB_HMF [PF00808.22]; Histone [PF00125.23]	Histone H2A/H2B/H3 [IPR007125]; Histone H2B [IPR000558]; Histone-fold [IPR009072]	nucleosome [GO:0000786]; DNA binding [GO:0003677]; nucleus [GO:0005634]; nucleosome assembly [GO:0006334]										1.98916	1.66105	19.9598	17.922	6.21759	0.491545	0.977556	0.569687	3.74212	1.48229	0.794213	1.78461	0.0536787	0.778505	8	3	201	126	86	9	25	9	50	24	20	40	2	4
Acey_s0001.g162		Acey_s0001:1709106-1709489 [+]	127	Complete	127 aa		SEG: 0.32 (41/127)		CBFD_NFYB_HMF [PF00808.22]; Histone [PF00125.23]; Histone_H2A_C [PF16211.4]	Histone H2A [IPR002119]; Histone H2A/H2B/H3 [IPR007125]; Histone-fold [IPR009072]	nucleosome [GO:0000786]; DNA binding [GO:0003677]; nucleus [GO:0005634]; nucleosome assembly [GO:0006334]										0	12.3653	7.44422	0	2.69717	0	0.0626526	0.358671	4.23356	1.37346	0.532841	0.619924	0	0	0	25	89	0	45	0	2	7	68	26	15	16	0	0
Acey_s0001.g163		Acey_s0001:1710931-1711341 [+]	136	Complete	136 aa				Histone [PF00125.23]	Histone H2A/H2B/H3 [IPR007125]; Histone H3/CENP-A [IPR000164]; Histone-fold [IPR009072]	nucleosome [GO:0000786]; DNA binding [GO:0003677]; protein binding [GO:0005515]; extracellular region [GO:0005576]; nucleoplasm [GO:0005654]; nucleosome assembly [GO:0006334]; blood coagulation [GO:0007596]; carbohydrate binding [GO:0030246]										2.06839	8.36797	22.7204	2.59943	10.789	0.308113	0.433837	1.08888	2.19479	0.68991	0.411781	1.20441	0.0928513	0.976173	11	16	260	22	180	7	13	21	37	14	11	28	4	6
Acey_s0001.g164		Acey_s0001:1729724-1739078 [+]	452	Complete	452 aa	SigP	SEG: 0.26 (118/452)										Cons_Secreted_Any; Hco_Cons_Only_Secreted_Any; Hco_Cons_Secreted_any; Secreted_Any				0	2.37121	0.357151	0	5.00993	0.0178057	0.0129066	0	0.0385566	0.0342076	0.0436074	0.0244627	0.00518693	0.032257	0	24	22	0	407	2	2	0	3	3	6	3	1	1
Acey_s0001.g165		Acey_s0001:1741973-1749248 [-]	160	Complete	118-160 aa	TM(1x)	SEG: 0.14 (17/124)		EF-hand_1 [PF00036.31]; EF-hand_4 [PF12763.6]; EF-hand_6 [PF13405.5]; EF-hand_7 [PF13499.5]; EF-hand_8 [PF13833.5]	EF-hand domain [IPR002048]	calcium ion binding [GO:0005509]; embryo development ending in birth or egg hatching [GO:0009792]										2.68594	34.6078	19.9052	0	2.53877	0.885081	0.709607	1.62099	0.270313	1.63255	1.49294	2.09068	0.554095	1.49053	13	59	212	0	33	17	26	28	4	33	36	45	19	10
Acey_s0001.g166		Acey_s0001:1751991-1752431 [+]	146	Complete	146 aa		SEG: 0.05 (7/146)														0	15.0866	5.72438	0	0.734418	0.729537	0.363264	0.243732	0	0.200502	0.365719	0.300339	0.376942	0	0	32	74	0	13	18	12	5	0	4	11	8	16	0
Acey_s0001.g167		Acey_s0001:1763185-1764286 [-]	72	Complete	72 aa																0	8.92405	8.30829	0	0.409928	0	0	0	0	0	0	0.284517	0	0	0	5	29	0	2	0	0	0	0	0	0	2	0	0
Acey_s0001.g168		Acey_s0001:1764075-1780574 [-]	301	Complete	290-301 aa	TM(3x); TM(4x)			7TM_GPCR_Srv [PF10323.8]; Serpentine_r_xa [PF03383.14]; Srg [PF02118.20]												0	0	0.114774	0	0	0.112834	0.0931533	0.0217155	0	0.0483564	0.0734322	0	0.0107332	0.0656086	0	0	3	0	0	6	7	1	0	2	5	0	1	1
Acey_s0001.g169		Acey_s0001:1804365-1812815 [+]	287	Complete	287 aa	SigP+TM(1x)	SEG: 0.05 (14/287)														0	41.1148	15.4502	2.54429	0.563051	0.0926206	0	0.0220798	0.0265668	0.046841	0.0789631	0.0530292	0.0340841	0.0701633	0	186	431	45	22	5	0	1	1	2	5	3	3	1
Acey_s0001.g170		Acey_s0001:1823312-1829771 [+]	568	Complete	568 aa	SigP	SEG: 0.02 (11/568)		Evr1_Alr [PF04777.12]; Thioredoxin [PF00085.19]	ERV/ALR sulfhydryl oxidase domain [IPR017905]; Thioredoxin domain [IPR013766]; Thioredoxin, conserved site [IPR017937]	thiol oxidase activity [GO:0016972]; cell redox homeostasis [GO:0045454]; oxidation-reduction process [GO:0055114]						Cons_Secreted_Any; Secreted_Any				0.358053	3.05951	4.32836	1.13248	8.42053	2.59091	1.92734	1.99824	2.9776	2.15421	2.11373	2.10382	2.08521	1.8054	12	35	302	46	787	338	349	221	264	218	338	301	465	65
Acey_s0001.g171		Acey_s0001:1830840-1831067 [+]	75	Complete	75 aa	SigP	SEG: 0.20 (15/75)										Secreted_100; Secreted_150; Secreted_200; Secreted_Any				0	0	0	0	0.581655	0.287618	0	0	0	0	0	0	0	0	0	0	0	0	3	2	0	0	0	0	0	0	0	0
Acey_s0001.g172		Acey_s0001:1841873-1849052 [+]	364	Complete	364 aa		SEG: 0.04 (15/364)		CBS [PF00571.27]		catalytic activity [GO:0003824]; protein binding [GO:0005515]; metabolic process [GO:0008152]										3.91078	34.3737	32.5052	0.307801	0.930755	0.765976	0.676694	0.687372	1.76362	1.71212	1.06126	0.594401	1.01378	1.10214	80	232	1343	8	52	58	69	43	90	102	102	51	138	24
Acey_s0001.g173		Acey_s0001:1857049-1860929 [+]	171	Complete	72-171 aa				CBS [PF00571.27]	Aldolase-type TIM barrel [IPR013785]	catalytic activity [GO:0003824]; protein binding [GO:0005515]; metabolic process [GO:0008152]										19.3205	102.922	103.881	8.03658	4.28693	3.17287	1.9104	3.29379	1.19705	3.28641	3.67775	3.02739	5.20623	0.612022	45	91	585	31	42	38	35	33	19	30	52	31	84	2
Acey_s0001.g174		Acey_s0001:1864664-1879551 [+]	144	Complete	73-144 aa																0	0.875675	0.432327	0	0.341607	0	0	0	0	0	0.117793	0	0	0	0	1	3	0	3	0	0	0	0	0	2	0	0	0
Acey_s0001.g175		Acey_s0001:1891765-1892040 [-]	91	Complete	91 aa	TM(1x)															0	0	0	0	0	0	0	0	0	0	0	0	0	0	0	0	0	0	0	0	0	0	0	0	0	0	0	0
Acey_s0001.g176		Acey_s0001:1913940-1918863 [+]	125	Complete	84-125 aa		SEG: 0.10 (8/84)														0	11.4884	7.71196	0	0	0	0	0	0	0.311088	0.51019	0.114461	0.295916	0	0	8	33	0	0	0	0	0	0	3	5	1	4	0
Acey_s0001.g177		Acey_s0001:1952327-1963551 [+]	1011	Complete	913-1011 aa		SEG: 0.08 (75/938)		C2 [PF00168.29]; Membr_traf_MHD [PF10540.8]	C2 domain [IPR000008]	protein binding [GO:0005515]										0	20.1166	7.79433	0	0.393349	0.1082	0.174521	0.0902813	0.122445	0.0832838	0.0859884	0.0716055	0.164097	0.0680423	0	409	959	0	65	25	58	18	19	15	24	19	63	4
Acey_s0001.g178		Acey_s0001:1964501-1970059 [+]	186	Complete	174-186 aa				C2 [PF00168.29]	C2 domain [IPR000008]	protein binding [GO:0005515]										0	83.9391	28.3603	26.116	2.85829	0.646667	0.321368	0.222363	0.325906	0.189161	0.0949718	0.211044	0.482625	0.706457	0	195	410	204	58	17	13	5	6	4	3	6	21	5
Acey_s0001.g179		Acey_s0001:1972457-1975997 [-]	476	Complete	419-476 aa	TM(1x)	SEG: 0.12 (49/419)		Fibrinogen_C [PF00147.17]		receptor binding [GO:0005102]; signal transduction [GO:0007165]										9.81851	1.03258	3.37776	2.49276	4.30814	14.6441	14.5706	17.6452	41.523	23.1683	27.8844	22.5577	8.95981	21.9548	270	10	200	91	346	1618	2192	1632	3057	1991	3867	2814	1710	684
Acey_s0001.g180		Acey_s0001:1988118-1993092 [+]	194	Complete	169-194 aa	SigP+TM(1x); TM(1x)															23.5498	29.7469	19.3617	14.1414	5.10294	2.68856	1.94133	2.65611	1.89832	3.82566	2.04181	3.96046	1.59145	5.16181	177	83	322	130	117	84	84	69	40	95	77	132	84	44
Acey_s0001.g181		Acey_s0001:2006672-2016559 [+]	859	Complete	823-859 aa		SEG: 0.04 (33/859)		CBS [PF00571.27]		protein binding [GO:0005515]; lipid metabolic process [GO:0006629]; kinase activity [GO:0016301]; protein kinase regulator activity [GO:0019887]; adenyl ribonucleotide binding [GO:0032559]; small molecule metabolic process [GO:0044281]; regulation of protein kinase activity [GO:0045859]; response to stimulus [GO:0050896]										6.61002	22.5994	13.3326	0.799385	1.50254	1.0633	2.98148	5.57907	5.69112	5.62998	8.91033	7.02456	0.955333	8.13967	334	359	1301	44	198	195	777	893	727	816	2048	1448	299	421
Acey_s0001.g182		Acey_s0001:2017629-2019030 [+]	164	Complete	146-164 aa	SigP											Cons_Secreted_200; Cons_Secreted_Any; Secreted_200; Secreted_Any				10.3733	41.5272	89.9202	67.6646	0.563213	1.08051	2.23758	3.39165	3.01205	4.06397	4.09022	3.41685	3.55104	10.1371	60	76	1018	463	10	26	72	69	45	77	113	86	127	62
Acey_s0001.g183		Acey_s0001:2020073-2030106 [-]	554	Complete	230-554 aa	SigP+TM(1x); TM(1x)	SEG: 0.08 (25/326)		Reprolysin [PF01421.18]; Reprolysin_3 [PF13582.5]; Reprolysin_4 [PF13583.5]; Reprolysin_5 [PF13688.5]	Metallopeptidase, catalytic domain [IPR024079]; Peptidase M12B, ADAM/reprolysin [IPR001590]	metalloendopeptidase activity [GO:0004222]; proteolysis [GO:0006508]										148.158	2.61539	2.6082	1.76311	8.91882	3.98258	5.37813	4.03713	13.8206	1.5489	7.44152	2.94893	2.61128	2.8529	2747	15	111	27	346	223	405	184	905	130	526	225	297	53
Acey_s0001.g184		Acey_s0001:2033098-2050047 [-]	724	Complete	156-724 aa		SEG: 0.07 (30/414)		Hormone_recep [PF00104.29]; zf-C4 [PF00105.17]	Nuclear hormone receptor [IPR001723]; Nuclear hormone receptor, ligand-binding domain [IPR000536]; WD40-repeat-containing domain [IPR017986]; WD40/YVTN repeat-like-containing domain [IPR015943]; Zinc finger, NHR/GATA-type [IPR013088]; Zinc finger, nuclear hormone receptor-type [IPR001628]	steroid hormone receptor activity [GO:0003707]; ligand-activated sequence-specific DNA binding RNA polymerase II transcription factor activity [GO:0004879]; protein binding [GO:0005515]; nucleus [GO:0005634]; locomotory behavior [GO:0007626]; zinc ion binding [GO:0008270]; regulation of backward locomotion [GO:0043058]; regulation of forward locomotion [GO:0043059]; sequence-specific DNA binding …										177.859	33.4561	14.9265	15.6076	22.2199	19.7102	13.6417	13.7424	16.9439	30.15	10.3527	18.6306	10.0255	15.899	1289	115	370	162	439	521	526	312	310	633	365	571	491	124
Acey_s0001.g185		Acey_s0001:2053800-2054349 [+]	82	Complete	73-82 aa																0	0	0	0	0	1.0492	0.220845	0	0	0	0	0	0	0	0	0	0	0	0	7	2	0	0	0	0	0	0	0
Acey_s0001.g186		Acey_s0001:2055223-2059062 [-]	294	Complete	135-294 aa	SigP+TM(3x); TM(1x); TM(4x); TM(5x)	SEG: 0.14 (32/232)														5.44814	49.5655	41.1787	20.6621	8.89272	11.199	14.6888	9.12086	9.10585	7.40266	5.72702	8.36791	7.55	10.6599	28	114	583	153	147	260	434	174	120	117	142	184	262	59
Acey_s0001.g187		Acey_s0001:2059110-2059400 [-]	96	Complete	96 aa																0	0	1.11917	0	0	0.195263	0.43156	0.235031	0	0.372449	0	0.182717	0.177143	0.718705	0	0	6	0	0	2	6	2	0	3	0	2	3	2
Acey_s0001.g188		Acey_s0001:2074101-2079781 [+]	525	Complete	525 aa	SigP			FMO-like [PF00743.18]; K_oxygenase [PF13434.5]; NAD_binding_8 [PF13450.5]; Pyr_redox [PF00070.26]; Pyr_redox_2 [PF07992.13]; Pyr_redox_3 [PF13738.5]	Dimethylaniline monooxygenase, N-oxide-forming [IPR012143]; FAD/NAD(P)-binding domain [IPR023753]; Flavin monooxygenase (FMO) 1 [IPR002253]; Flavin monooxygenase FMO [IPR000960]; Flavin monooxygenase-like [IPR020946]	reproduction [GO:0000003]; N,N-dimethylaniline monooxygenase activity [GO:0004499]; intrinsic to membrane [GO:0031224]; intrinsic to endoplasmic reticulum membrane [GO:0031227]; flavin adenine dinucleotide binding [GO:0050660]; NADP binding [GO:0050661]; oxidation-reduction process [GO:0055114]						Cons_Secreted_Any; Hco_Cons_Secreted_any; Secreted_Any				0.166951	6.91934	1.9662	22.5282	26.6565	1.06486	0.766283	0.530185	0.900555	0.973989	0.302854	0.566552	0.777541	0.250699	5	71	124	785	2203	122	121	51	67	83	43	73	151	8
Acey_s0001.g189		Acey_s0001:2081677-2083945 [-]	205	Complete	162-205 aa	SigP											Secreted_Any				0	0	0	0	0.225514	0.0808339	0	0	0	0	0	0	0	0	0	0	0	0	5	2	0	0	0	0	0	0	0	0
Acey_s0001.g190		Acey_s0001:2086432-2093019 [-]	277	Complete	127-277 aa	TM(2x); TM(3x)	SEG: 0.15 (19/127)														0.664972	9.62599	7.90237	0	3.24598	4.58043	2.74901	2.23521	1.3155	0.29259	2.22253	0.843478	1.56556	0.497409	4	39	154	0	59	132	134	64	18	10	117	33	99	3
Acey_s0001.g191		Acey_s0001:2117813-2118128 [-]	84	Complete	84 aa																0	0	0	0	0	0	0	0	0	0	0	0	0	0	0	0	0	0	0	0	0	0	0	0	0	0	0	0
Acey_s0001.g192		Acey_s0001:2127535-2132050 [+]	273	Complete	273 aa	SigP	SEG: 0.15 (42/273)										Cons_Secreted_Any; Hco_Cons_Only_Secreted_Any; Hco_Cons_Secreted_any; Secreted_Any				60.643	27.3427	42.5046	155.484	98.7875	116.838	151.602	163.854	285.278	219.811	238.432	180.02	259.6	143.222	838	160	1535	3215	4592	7689	13293	8981	12592	11052	19371	13265	29485	2644
Acey_s0001.g193		Acey_s0001:2140694-2147313 [+]	286	Complete	114-286 aa		SEG: 0.22 (25/114)		AMPK1_CBM [PF16561.4]; AMPKBI [PF04739.14]	Association with the SNF1 complex (ASC) domain [IPR006828]	protein binding [GO:0005515]										14.8996	1.15451	4.91233	20.077	4.79871	12.8813	11.1281	5.99697	8.18975	5.57006	8.23371	9.02065	27.4115	2.07471	112	4	89	201	128	462	529	176	196	171	371	355	1674	19
Acey_s0001.g194		Acey_s0001:2161264-2161500 [-]	78	Complete	78 aa		SEG: 0.24 (19/78)														0	0	2.60661	0	0.183942	0	0	0	0	0	0	0.127668	0	0	0	0	10	0	1	0	0	0	0	0	0	1	0	0
Acey_s0001.g195		Acey_s0001:2162523-2166146 [+]	204	Complete	202-204 aa		SEG: 0.06 (13/204)		RGS [PF00615.18]		signal transducer activity [GO:0004871]; GTPase activator activity [GO:0005096]; cytoplasm [GO:0005737]; plasma membrane [GO:0005886]; termination of G-protein coupled receptor signaling pathway [GO:0038032]; positive regulation of GTPase activity [GO:0043547]										1.4107	29.7139	34.298	1.96195	3.61206	2.54912	3.20914	2.34678	4.81294	5.0513	2.49511	1.92181	4.493	1.89588	13	93	665	21	96	97	165	74	125	150	108	74	261	18
Acey_s0001.g196		Acey_s0001:2175423-2175680 [+]	85	Complete	85 aa																0	0	2.75204	0	0	0	0	0.231627	0.213862	0.152048	0	0	0	0	0	0	12	0	0	0	0	2	1	1	0	0	0	0
Acey_s0001.g197		Acey_s0001:2188553-2189881 [+]	310	Complete	310 aa	TM(1x)	SEG: 0.43 (134/310)		Col_cuticle_N [PF01484.16]; Collagen [PF01391.17]	Nematode cuticle collagen, N-terminal [IPR002486]	body morphogenesis [GO:0010171]; positive regulation of growth rate [GO:0040010]; locomotion [GO:0040011]; structural constituent of cuticle [GO:0042302]										0	2.31476	0.938285	0	38.1143	0	0.0590806	0.0400895	0.0303531	0.0268155	0.0276862	0.0426642	0.0196086	0	0	19	48	0	2667	0	7	3	2	2	3	4	3	0
Acey_s0001.g198		Acey_s0001:2192194-2196060 [-]	433	Complete	426-433 aa	SigP	SEG: 0.04 (17/433)		CAP [PF00188.25]	Allergen V5/Tpx-1-related, conserved site [IPR018244]	extracellular region [GO:0005576]; locomotion [GO:0040011]		ASP [aligned, as "ASP-s0001.g198", residues 10-183, 229-393]				Cons_Secreted_Any; Hco_Cons_Secreted_any; Secreted_Any				0.0408201	50.3792	4.83177	0	0	0.0848703	0.0138889	0.0335933	0.0971536	0.071933	0.0388064	0.0263023	0	0	1	472	279	0	0	9	2	3	7	6	5	3	0	0
Acey_s0001.g199		Acey_s0001:2200418-2202250 [-]	114	Complete	87-114 aa	TM(2x)															11.407	2.71601	1.76796	0	1.24761	1.13513	1.10783	1.3923	1.8673	1.32381	1.92985	1.0824	1.95884	2.15611	29	2	9	0	8	16	18	12	11	9	23	15	34	6
Acey_s0001.g200		Acey_s0001:2202426-2204516 [-]	222	Complete	93-222 aa	SigP+TM(2x); TM(1x); TM(4x)	SEG: 0.18 (39/222)														5.22927	1.21298	0.631414	0	0.267345	0.0660985	0.842646	0.875162	1.26103	0.9993	1.06956	0.680391	1.074	1.29543	19	1	5	0	3	2	21	21	17	17	32	24	34	7
Acey_s0001.g201		Acey_s0001:2203459-2203671 [-]	70	Complete	70 aa																0	0	0	0	0	0.158834	0.125776	0.191182	0.466192	0.40395	0	0	0.0960624	1.16924	0	0	0	0	0	1	1	1	2	2	0	0	1	2
Acey_s0001.g202		Acey_s0001:2207010-2207219 [-]	69	Complete	69 aa																4.97721	0	0.291482	0	0	0	0	0.176225	0.188895	0	0.648809	0.442217	0.0890864	2.20845	8	0	1	0	0	0	0	1	1	0	5	3	1	4
Acey_s0001.g203		Acey_s0001:2211528-2214248 [-]	201	Complete	181-201 aa	TM(4x)	SEG: 0.09 (17/181)														9.37264	1.94929	2.00583	0	2.0189	3.06602	3.11591	3.83997	5.96451	2.42877	3.11405	2.15839	0.688093	1.95473	67	4	25	0	33	75	119	82	86	45	91	58	31	13
Acey_s0001.g204		Acey_s0001:2214336-2214539 [-]	67	Complete	67 aa																1.38815	0	0.322723	0	0	2.36486	1.74222	1.0166	0.247896	1.07399	0.422729	0.790325	1.22594	0	2	0	1	0	0	14	14	5	1	5	3	5	12	0
Acey_s0001.g205		Acey_s0001:2214883-2215670 [-]	183	Complete	183 aa	TM(5x)															5.87874	0.960643	2.37158	0	0.855582	0.6477	0.707185	1.39217	4.64787	3.12432	2.71112	1.74787	1.17899	1.25814	43	2	30	0	14	15	24	28	68	52	79	46	48	8
Acey_s0001.g206		Acey_s0001:2216979-2217188 [+]	69	Complete	69 aa		SEG: 0.22 (15/69)														1.32505	0	0.616107	0	0	0.32248	0.356364	0	1.18314	0.205035	0.538019	0	0	0	2	0	2	0	0	2	3	0	5	1	4	0	0	0
Acey_s0001.g207		Acey_s0001:2222794-2223465 [-]	223	Complete	223 aa																0.639586	2.00255	0.898725	0	0.500627	0.676408	0.230148	0	0.498046	0.69545	0.290714	0.248037	0.107705	0.421497	6	6	15	0	10	18	9	0	8	14	9	7	5	3
Acey_s0001.g208		Acey_s0001:2238605-2243665 [+]	195	Complete	180-195 aa	TM(4x)															0	1.72598	7.24757	6.66984	3.77967	1.39674	1.40261	2.52724	2.85233	3.18826	2.61432	2.03221	0.95939	0.818922	0	4	102	56	73	37	52	57	47	61	86	59	46	6
Acey_s0001.g209		Acey_s0001:2248540-2248821 [-]	66	Complete	66 aa																0	0	0	0	2.0827	0	0	0	0	0	0	0	0	0	0	0	0	0	9	0	0	0	0	0	0	0	0	0
Acey_s0001.g210		Acey_s0001:2249449-2251630 [-]	490	Complete	302-490 aa	TM(1x); TM(2x)	SEG: 0.56 (169/302)		Col_cuticle_N [PF01484.16]; Collagen [PF01391.17]	Nematode cuticle collagen, N-terminal [IPR002486]	body morphogenesis [GO:0010171]; integral to membrane [GO:0016021]; positive regulation of growth rate [GO:0040010]; locomotion [GO:0040011]; structural constituent of cuticle [GO:0042302]										0.531447	14.5386	23.1601	132.978	1620.07	36.7009	31.6975	12.3121	7.13323	7.54452	6.0972	5.61105	16.094	5.45	9	153	1498	5592	140284	4238	4825	1198	667	802	879	695	3300	182
Acey_s0001.g211		Acey_s0001:2260932-2268298 [-]	69	Complete	69 aa																415.404	121.151	80.7101	36.7027	38.0426	9.67441	7.60243	21.5427	26.9756	33.6257	20.4447	69.7067	8.38654	37.9825	627	64	262	73	175	60	64	111	114	164	152	462	86	64
Acey_s0001.g212		Acey_s0001:2268718-2273743 [-]	422	Complete	357-422 aa	SigP+TM(1x)	SEG: 0.19 (68/357)	NCoils: 0.47 (167/357)													248.722	209.237	165.408	9.4782	21.2655	5.01168	5.59397	15.0077	78.6389	75.8191	25.6937	106.434	7.72308	67.4437	5120	1745	8424	286	1486	498	748	1241	5258	5799	2993	11057	1204	1780
Acey_s0001.g213		Acey_s0001:2278100-2280369 [+]	121	Complete	121 aa																0	2.63192	0	0	0.105882	0.352497	0	0	0	0.188081	0	0.0613566	0	0	0	4	0	0	1	6	0	0	0	2	0	1	0	0
Acey_s0001.g214		Acey_s0001:2280073-2281710 [-]	203	Complete	164-203 aa	SigP; SigP+TM(1x)	SEG: 0.08 (13/164)	NCoils: 0.36 (59/164)													9.05751	142.19	31.9282	15.2308	13.6634	1.41619	0.797271	1.46738	2.56061	7.0128	1.30673	2.69543	1.62363	6.10815	85	474	609	198	422	63	48	51	62	191	60	109	101	61
Acey_s0001.g215		Acey_s0001:2283790-2284550 [-]	97	Complete	97 aa																0	1.12556	0.549501	0	0	0.575235	0.0706306	0.230796	0.140698	0.243825	0.559831	0.269138	0.115967	0.352878	0	1	3	0	0	6	1	2	1	2	7	3	2	1
Acey_s0001.g216		Acey_s0001:2288817-2295909 [-]	762	Complete	702-762 aa				HGTP_anticodon [PF03129.19]; TGS [PF02824.20]; tRNA-synt_2b [PF00587.24]; tRNA_SAD [PF07973.13]	Aminoacyl-tRNA synthetase, class II (G/ P/ S/T) [IPR002314]; Aminoacyl-tRNA synthetase, class II [IPR006195]; Threonine-tRNA ligase, class IIa [IPR002320]; Threonyl/alanyl tRNA synthetase, SAD [IPR012947]; Threonyl/alanyl tRNA synthetase, class II-like, putative editing domain [IPR018163]	threonine-tRNA ligase activity [GO:0004829]; ATP binding [GO:0005524]; cytoplasm [GO:0005737]; threonyl-tRNA aminoacylation [GO:0006435]; actin cytoskeleton [GO:0015629]										94.3843	227.567	208.802	24.2351	63.577	25.5304	29.8217	38.4391	69.4516	73.5921	60.0508	60.937	50.3108	95.9332	4099	3784	21110	1371	8529	4809	7530	5951	8635	10524	13628	12400	15882	4925
Acey_s0001.g217		Acey_s0001:2296073-2298589 [+]	318	Complete	313-318 aa		SEG: 0.04 (12/318)		Lactamase_B [PF00753.26]; Lactamase_B_2 [PF12706.6]; Lactamase_B_3 [PF13483.5]		mitochondrion [GO:0005739]; hydrolase activity [GO:0016787]										9.02176	33.4837	23.5335	5.01892	9.76228	4.19974	5.81	8.52861	11.1287	13.2755	13.1621	15.9267	6.1275	15.2016	149	189	816	99	465	279	529	476	486	673	1058	1143	663	271
Acey_s0001.g218		Acey_s0001:2300131-2307771 [-]	812	Complete	205-812 aa	SigP; TM(1x)	SEG: 0.05 (28/558)		Peptidase_M13 [PF01431.20]; Peptidase_M13_N [PF05649.12]	Metallopeptidase, catalytic domain [IPR024079]; Peptidase M13 [IPR000718]; Peptidase M13, C-terminal domain [IPR018497]; Peptidase M13, N-terminal domain [IPR008753]	metalloendopeptidase activity [GO:0004222]; proteolysis [GO:0006508]										21.0391	0	0	0.718004	1.34066	0.440852	0.150091	0.216128	2.55183	1.80634	0.0894383	1.00038	0.439142	1.48953	457	0	0	29	81	55	23	14	187	158	16	127	98	45
Acey_s0001.g219		Acey_s0001:2308074-2309208 [+]	119	Complete	119 aa		SEG: 0.12 (14/119)														0.536524	0	0	0	1.05626	0.257705	0.0459656	0	0	0.166041	0	0.122185	0.0379425	0.476413	2	0	0	0	12	4	1	0	0	2	0	2	1	2
Acey_s0001.g220		Acey_s0001:2309254-2309544 [+]	96	Complete	96 aa		SEG: 0.12 (12/96)		C_tripleX [PF02363.18]												1.60465	0	0	0	3.17993	0.0976317	0	0	0.143279	0.869047	0	0.456794	0.118095	0.359352	4	0	0	0	24	1	0	0	1	7	0	5	2	1
Acey_s0001.g221		Acey_s0001:2309876-2331195 [-]	1679	Complete	815-1679 aa	SigP; SigP+TM(1x)	SEG: 0.11 (88/815)		Peptidase_M13 [PF01431.20]; Peptidase_M13_N [PF05649.12]	Metallopeptidase, catalytic domain [IPR024079]; Peptidase M13 [IPR000718]; Peptidase M13, C-terminal domain [IPR018497]; Peptidase M13, N-terminal domain [IPR008753]	metalloendopeptidase activity [GO:0004222]; proteolysis [GO:0006508]										3.1003	3.36294	40.5286	22.313	0.666899	0.188765	0.127209	0.049598	0.549782	1.33386	0.207136	0.556304	0.245466	1.55044	187	58	4248	1397	122	40	45	16	75	207	57	125	85	87
Acey_s0001.g222		Acey_s0001:2332943-2333823 [-]	139	Complete	139 aa	SigP	SEG: 0.13 (18/139)										Cons_Secreted_150; Cons_Secreted_200; Cons_Secreted_Any; Secreted_150; Secreted_200; Secreted_Any				440.843	0	0	1.58794	5.81004	80.4687	445.653	806.167	508.448	509.681	964.524	699.158	1.90261	729.383	2323	0	0	10	90	1810	13502	14966	8158	9529	23753	15241	62	4048
Acey_s0001.g223		Acey_s0001:2337048-2338844 [-]	193	Complete	157-193 aa				Peptidase_M13 [PF01431.20]	Metallopeptidase, catalytic domain [IPR024079]; Peptidase M13 [IPR000718]; Peptidase M13, C-terminal domain [IPR018497]	metalloendopeptidase activity [GO:0004222]; proteolysis [GO:0006508]										622.409	0	0.0841589	1.00969	169.922	24.3852	27.0757	54.3328	203.205	305.976	58.9353	178.007	146.277	355.262	5026	0	1	7	3774	716	1144	1432	3677	6624	2074	5598	7049	2770
Acey_s0001.g224		Acey_s0001:2338882-2348111 [-]	642	Complete	642 aa	SigP	SEG: 0.18 (116/642)		Peptidase_M13_N [PF05649.12]	Peptidase M13 [IPR000718]; Peptidase M13, N-terminal domain [IPR008753]	metalloendopeptidase activity [GO:0004222]; proteolysis [GO:0006508]						Secreted_Any				216.101	0	0.0241808	0.625228	24.1811	3.58083	4.19427	6.81961	102.707	168.432	14.6617	46.1752	53.4639	130.814	8493	0	2	30	2678	546	880	877	10803	20216	2716	7697	13779	5495
Acey_s0001.g225		Acey_s0001:2351742-2362980 [-]	870	Complete	870 aa	SigP	SEG: 0.04 (33/870)		Peptidase_M13 [PF01431.20]; Peptidase_M13_N [PF05649.12]	Metallopeptidase, catalytic domain [IPR024079]; Peptidase M13 [IPR000718]; Peptidase M13, C-terminal domain [IPR018497]; Peptidase M13, N-terminal domain [IPR008753]	metalloendopeptidase activity [GO:0004222]; proteolysis [GO:0006508]						Cons_Secreted_Any; Hco_Cons_Secreted_any; Secreted_Any				474.127	0	0.0861398	0.26286	101.73	23.1235	17.3149	30.8512	144.161	215.864	27.1192	88.3436	66.5902	207.012	25515	0	10	18	15759	4991	5155	5581	20748	35902	7303	21499	24407	12526
Acey_s0001.g226		Acey_s0001:2365519-2366685 [-]	142	Complete	142 aa	SigP	SEG: 0.18 (25/142)										Cons_Secreted_150; Cons_Secreted_200; Cons_Secreted_Any; Secreted_150; Secreted_200; Secreted_Any				59.6569	3.37137	5.94524	67.4664	7.1896	7.69246	25.037	46.0086	27.1982	37.3353	47.3149	29.9567	5.1196	46.891	314	7	75	480	117	179	810	908	428	671	1339	773	195	301
Acey_s0001.g227		Acey_s0001:2368263-2368892 [+]	144	Complete	144 aa	SigP											Cons_Secreted_150; Cons_Secreted_200; Cons_Secreted_Any; Secreted_150; Secreted_200; Secreted_Any				21.0888	0	0	0.270737	0.403906	4.30753	26.7788	43.8188	35.3151	31.0713	55.3271	42.6041	0.305361	55.0783	111	0	0	2	7	106	888	890	614	598	1632	1114	12	366
Acey_s0001.g228		Acey_s0001:2369968-2370896 [-]	170	Complete	170 aa																0	0	71.0352	0.117817	14.603	29.5308	48.6698	68.1669	27.311	36.6437	43.2588	46.8605	84.8309	61.9641	0	0	1111	1	309	906	2072	1789	590	911	1514	1474	4024	496
Acey_s0001.g229		Acey_s0001:2375195-2375979 [+]	128	Complete	128 aa	SigP	SEG: 0.09 (11/128)		TTR-52 [PF01060.22]	Transthyretin-like [IPR001534]	extracellular space [GO:0005615]						Cons_Secreted_150; Cons_Secreted_200; Cons_Secreted_Any; Secreted_150; Secreted_200; Secreted_Any				3.02365	0	5.73176	7.94281	0.758015	10.2834	39.1949	62.3218	41.2865	39.0689	48.0975	63.3001	0.977912	87.2775	13	0	53	45	10	182	940	915	497	543	1019	1195	29	419
Acey_s0001.g230		Acey_s0001:2380499-2381285 [+]	126	Complete	126 aa	SigP			TTR-52 [PF01060.22]	Transthyretin-like [IPR001534]	extracellular space [GO:0005615]						Cons_Secreted_150; Cons_Secreted_200; Cons_Secreted_Any; Secreted_150; Secreted_200; Secreted_Any				4.97948	0	0	0	0.867708	24.9666	83.8033	112.784	57.9466	64.5234	98.204	93.9735	0.753889	136.365	21	0	0	0	11	429	1956	1611	679	878	2024	1727	21	637
Acey_s0001.g231		Acey_s0001:2383252-2389117 [-]	542	Complete	542 aa	TM(4x)	SEG: 0.05 (25/542)		Strabismus [PF06638.10]	Vang-like protein [IPR009539]	embryo development ending in birth or egg hatching [GO:0009792]; integral to membrane [GO:0016021]; basolateral plasma membrane [GO:0016323]; apical plasma membrane [GO:0016324]; PDZ domain binding [GO:0030165]; digestive tract morphogenesis [GO:0048546]; Wnt receptor signaling pathway, planar cell polarity pathway [GO:0060071]										6.03522	0.505591	0.966607	0.576736	0.715135	0.458641	2.24626	3.81539	3.97144	3.48014	7.2077	6.43017	0.132096	4.96338	191	5	58	21	58	51	352	366	303	307	1026	826	26	158
Acey_s0001.g232		Acey_s0001:2414525-2415622 [+]	343	Complete	343 aa		SEG: 0.36 (124/343)														0.482608	0.782091	0.330114	0	0.0390721	0.111235	0.0574548	0.033223	0	0.0188264	0.0465734	0.0123578	0.0243722	0.0993265	9	5	13	0	2	8	6	2	0	1	4	1	3	2
Acey_s0001.g233		Acey_s0001:2417276-2419293 [+]	652	Complete	465-652 aa				RVT_1 [PF00078.26]		RNA binding [GO:0003723]; RNA-directed DNA polymerase activity [GO:0003964]; RNA-dependent DNA replication [GO:0006278]										0.338415	0.501859	0.0652037	0	0	0	0.0239862	0	0	0.0121961	0	0	0	0	10	7	5	0	0	0	4	0	0	1	0	0	0	0
Acey_s0001.g234		Acey_s0001:2421995-2426808 [+]	230	Complete	230 aa	TM(3x)	SEG: 0.13 (30/230)		Na_H_Exchanger [PF00999.20]	Cation/H+ exchanger [IPR006153]; Cation/H+ exchanger, CPA1 family [IPR018422]; Na+/H+ exchanger, isoform 8 [IPR018409]	sodium ion transport [GO:0006814]; regulation of pH [GO:0006885]; sodium:hydrogen antiporter activity [GO:0015385]; integral to membrane [GO:0016021]; transmembrane transport [GO:0055085]										9.0171	14.8367	13.7108	4.43183	3.32229	4.0106	7.71153	8.48402	12.9718	15.5575	15.4119	15.7237	6.72035	23.7523	100	54	309	58	101	173	453	305	383	508	786	722	473	269
Acey_s0001.g235		Acey_s0001:2427716-2435760 [-]	633	Complete	586-633 aa	SigP	SEG: 0.04 (28/633)				nematode larval development [GO:0002119]; positive regulation of growth rate [GO:0040010]; locomotion [GO:0040011]						Cons_Secreted_Any; Hco_Cons_Secreted_any; Secreted_Any				0	0.140215	0.011441	0	0.268941	0.00596111	0	0.0429595	0.0673189	0.0146279	0.00984132	0.0366917	0.0248469	0.0215589	0	2	1	0	32	1	0	6	8	2	2	7	7	1
Acey_s0001.g236		Acey_s0001:2438176-2446376 [-]	330	Complete	319-330 aa			NCoils: 0.08 (25/330)													0	0.639137	0.707364	0.268496	0.641978	0.0278904	0.12456	0.0508564	0.123024	0.0527097	0.0118202	0.0405618	0.134374	0.156483	0	4	27	6	34	2	12	3	6	3	1	3	16	3
Acey_s0001.g237		Acey_s0001:2446492-2451686 [+]	262	Complete	155-262 aa	SigP											Cons_Secreted_Any; Hco_Cons_Secreted_any; Secreted_Any				0.154897	26.181	25.3544	5.44172	13.5692	0.587503	0.646138	0.446791	1.67068	1.24482	0.449723	0.934897	2.35878	1.65425	1	64	391	62	296	22	35	11	34	29	19	29	111	18
Acey_s0001.g238		Acey_s0001:2451291-2451680 [-]	129	Complete	129 aa						DNA double-strand break processing [GO:0000729]; DNA catabolic process, endonucleolytic [GO:0000737]; endonuclease activity [GO:0004519]; protein homodimerization activity [GO:0042803]; intracellular organelle [GO:0043229]; structure-specific DNA binding [GO:0043566]; negative regulation of cell cycle arrest [GO:0071157]; positive regulation of double-strand break repair via nonhomologous end joi…										0.680285	0	0.0990559	0	0	0	0	0.0602635	0	0	0	0	0	0	3	0	1	0	0	0	0	1	0	0	0	0	0	0
Acey_s0001.g239		Acey_s0001:2452054-2458004 [-]	1540	Complete	1503-1540 aa	TM(2x); TM(3x)	SEG: 0.05 (71/1540)	NCoils: 0.02 (28/1540)	Phlebovirus_G2 [PF07245.10]; rve [PF00665.25]	Integrase, catalytic core [IPR001584]; Ribonuclease H-like domain [IPR012337]	DNA binding [GO:0003677]; DNA integration [GO:0015074]										0	0.135883	0.0389036	0	0.0035413	0.0171895	0.0311758	0	0.0109345	0.0192225	0.00608708	0.00307515	0.0155865	0.0270401	0	5	8	0	1	7	17	0	3	6	3	1	10	3
Acey_s0001.g240		Acey_s0001:2458694-2464723 [-]	1508	Complete	98-1508 aa		SEG: 0.02 (37/1508)	NCoils: 0.07 (111/1508)	DUF1759 [PF03564.14]; Dioxygenase_N [PF04444.13]; Peptidase_A17 [PF05380.12]		binding [GO:0005488]										0	0	0.35985	0	0.25218	0.188351	0.0693805	0	0.276415	0	0	0	0	0	0	0	9	0	2	2	1	0	2	0	0	0	0	0
Acey_s0001.g241		Acey_s0001:2465308-2467655 [+]	124	Complete	86-124 aa																0	26.8226	28.7169	77.4277	18.5626	2.46506	1.4617	0.796051	1.21469	1.95466	1.25386	0.843907	1.81813	2.21296	0	38	250	325	229	41	33	11	9	24	25	15	50	10
Acey_s0001.g242		Acey_s0001:2489326-2489788 [-]	75	Complete	75 aa																2.02203	0	0	0	0.38777	0.320191	0.105946	0.346194	0	0.548607	0.239927	0.134569	0.347902	1.05863	3	0	0	0	2	2	1	2	0	3	2	1	4	2
Acey_s0001.g243		Acey_s0001:2492604-2493257 [+]	217	Complete	217 aa		SEG: 0.08 (18/217)														0.309767	0.322732	0.320875	0	0	0	0	0	0.0417486	0.037911	0.111611	0	0.0330193	0	3	1	6	0	0	0	0	0	1	1	5	0	2	0
Acey_s0001.g244		Acey_s0001:2495679-2496260 [+]	193	Complete	193 aa				RVT_1 [PF00078.26]		RNA binding [GO:0003723]; RNA-directed DNA polymerase activity [GO:0003964]; RNA-dependent DNA replication [GO:0006278]										0.0150244	0	0.103411	0	0	0	0.0803072	0	0.251903	0.0369059	0	0	0.0166846	0	0	0	2	0	0	0	4	0	6	1	0	0	1	0
Acey_s0001.g245		Acey_s0001:2517187-2517525 [+]	112	Complete	112 aa		SEG: 0.45 (50/112)														1.20625	5.16979	2.80435	0	0.593689	0.440353	0.270345	0.265018	0.430826	0.279979	0.367337	0.480736	0.0443875	0	4	6	20	0	6	6	5	3	4	3	6	7	1	0
Acey_s0001.g246		Acey_s0001:2519587-2519799 [-]	70	Complete	70 aa		SEG: 0.21 (15/70)														0.652637	16.7825	2.09745	0	1.25507	1.67155	0.1132	0.175938	0.684476	0.852235	0.794984	0.594514	0.576374	0.584618	1	9	7	0	6	11	1	1	4	5	6	4	6	1
Acey_s0001.g247		Acey_s0001:2521115-2521605 [-]	103	Complete	103 aa				CLP_protease [PF00574.22]	ATP-dependent Clp protease proteolytic subunit [IPR001907]	nematode larval development [GO:0002119]; serine-type endopeptidase activity [GO:0004252]; ATP binding [GO:0005524]; mitochondrial matrix [GO:0005759]; proteolysis [GO:0006508]; receptor-mediated endocytosis [GO:0006898]; embryo development ending in birth or egg hatching [GO:0009792]; body morphogenesis [GO:0010171]; protein catabolic process [GO:0030163]; positive regulation of growth rate [GO:…										32.0897	18.6944	30.6613	0	32.629	12.5299	20.169	32.7461	35.3911	34.049	30.2115	32.5244	11.3671	31.9041	91	19	187	0	282	146	319	317	281	312	422	405	219	101
Acey_s0001.g248		Acey_s0001:2521694-2522047 [+]	76	Complete	76 aa																0	3.25603	2.63777	0	0.876408	1.2301	0.351796	0.451887	0.599193	0.216936	0	0	0.220927	0	0	2	10	0	5	9	3	3	3	1	0	0	3	0
Acey_s0001.g249		Acey_s0001:2522050-2523440 [-]	103	Complete	103 aa		SEG: 0.06 (6/103)				serine-type endopeptidase activity [GO:0004252]; protein binding [GO:0005515]; ATP binding [GO:0005524]; mitochondrial matrix [GO:0005759]; proteolysis [GO:0006508]										3.87898	7.05287	22.2384	2.67607	18.984	7.12318	14.0994	19.0072	16.7709	33.137	24.5558	22.5663	12.509	23.6912	11	7	136	10	167	83	223	184	191	352	343	281	241	75
Acey_s0001.g250		Acey_s0001:2523855-2526367 [-]	121	Complete	121 aa		SEG: 0.10 (12/121)		ATP-synt_F [PF01990.16]	ATPase, V1 complex, subunit F [IPR008218]; ATPase, V1 complex, subunit F, eukaryotic [IPR005772]	reproduction [GO:0000003]; vacuolar proton-transporting V-type ATPase, V1 domain [GO:0000221]; nematode larval development [GO:0002119]; plasma membrane [GO:0005886]; ATP catabolic process [GO:0006200]; receptor-mediated endocytosis [GO:0006898]; apoptotic process [GO:0006915]; hydrogen-exporting ATPase activity, phosphorylative mechanism [GO:0008553]; embryo development ending in birth or egg ha…	Housekeeping									82.0199	296.02	276.954	190.134	55.5223	38.1272	54.3567	79.9204	100.54	113.537	100.672	111.744	39.6428	124.82	317	430	2446	980	654	658	1266	1128	1119	1443	2152	2156	1172	586
Acey_s0001.g251		Acey_s0001:2527204-2529994 [+]	286	Complete	280-286 aa	SigP	SEG: 0.12 (34/286)										Cons_Secreted_Any; Secreted_Any				12.3129	1.52625	0.0940979	0.0463349	0.762679	3.36578	6.55175	7.09311	4.35675	7.87223	9.98258	10.7518	4.98016	10.3705	186	8	3	1	33	199	531	354	182	392	760	730	521	180
Acey_s0001.g252		Acey_s0001:2532504-2537412 [+]	398	Complete	94-398 aa		SEG: 0.18 (17/94)			Zinc finger, SWIM-type [IPR007527]	zinc ion binding [GO:0008270]										1.01053	0	1.56396	0	0.968681	2.31585	4.27151	2.73832	2.41718	2.91597	3.89973	3.70174	3.93322	3.14546	16	0	9	0	14	157	332	132	108	160	273	259	398	55
Acey_s0001.g253		Acey_s0001:2537455-2537739 [-]	94	Complete	94 aa																0	0	0	0	0	0.608106	0.803696	0.358374	0	0.490167	0.676367	0.189678	0.490376	0.370529	0	0	0	0	0	6	11	3	0	4	8	2	8	1
Acey_s0001.g254		Acey_s0001:2540811-2541245 [+]	144	Complete	144 aa																0	0	0	0	0	0	0.194785	0.105538	0.263473	0	0.0695008	0.0392519	0.150711	0	0	0	0	0	0	0	6	2	4	0	2	1	6	0
Acey_s0001.g255		Acey_s0001:2541251-2541697 [+]	148	Complete	148 aa				Transposase_1 [PF01359.17]												0	0	0	0	0	0.0815171	0	0	0	0	0	0.0391153	0.0251599	0	0	0	0	0	0	2	0	0	0	0	0	1	1	0
Acey_s0001.g256		Acey_s0001:2545596-2545989 [-]	105	Complete	105 aa																0.341615	6.83247	1.11188	0	0	0	0	0	0	0	0.208062	0	0	0	1	7	7	0	0	0	0	0	0	0	3	0	0	0
Acey_s0001.g257		Acey_s0001:2554834-2555205 [+]	123	Complete	123 aa				HTH_IclR [PF09339.9]	Transcription regulator IclR, N-terminal [IPR005471]	catalytic activity [GO:0003824]; binding [GO:0005488]; DNA metabolic process [GO:0006259]; regulation of cellular process [GO:0050794]										0	0	0	0	0	0	0.0690518	0	0	0	0	0	0	0	0	0	0	0	0	0	2	0	0	0	0	0	0	0
Acey_s0001.g258		Acey_s0001:2555287-2555853 [+]	188	Complete	188 aa		SEG: 0.06 (12/188)		DDE_3 [PF13358.5]; Transposase_1 [PF01359.17]												0	0	0	0	0	0.0275082	0	0	0	0	0	0.030031	0	0	0	0	0	0	0	1	0	0	0	0	0	1	0	0
Acey_s0001.g259		Acey_s0001:2571599-2575743 [-]	66	Complete	66 aa	TM(1x)															0	378.84	48.2054	9.63386	33.3232	8.75378	5.43742	1.4462	4.2822	4.36526	3.59776	3.78202	6.88263	7.99004	0	188	147	18	144	51	43	7	17	20	26	24	71	13
Acey_s0001.g260		Acey_s0001:2579887-2580180 [+]	97	Complete	97 aa				HTH_23 [PF13384.5]; HTH_28 [PF13518.5]; HTH_29 [PF13551.5]; PAX [PF00292.17]	Homeodomain-like [IPR009057]	DNA binding [GO:0003677]; protein binding [GO:0005515]; regulation of transcription, DNA-dependent [GO:0045449]										0	0	0	0	0	0	0	0	0	0	0.0799758	0	0	0	0	0	0	0	0	0	0	0	0	0	1	0	0	0
Acey_s0001.g261		Acey_s0001:2589232-2589474 [+]	80	Complete	80 aa		SEG: 0.21 (17/80)														0	0	0	0	0	0	0.0967901	0	0	0	0	0	0.143868	0	0	0	0	0	0	0	1	0	0	0	0	0	2	0
Acey_s0001.g262		Acey_s0001:2589866-2590861 [+]	331	Complete	331 aa		SEG: 0.03 (10/331)		Exo_endo_phos_2 [PF14529.5]												0	0	0	0	0	0	0.0117093	0	0	0.0221216	0	0.0280579	0.0481399	0	0	0	0	0	0	0	1	0	0	1	0	2	5	0
Acey_s0001.g263		Acey_s0001:2605531-2608072 [+]	241	Complete	202-241 aa	TM(1x)	SEG: 0.13 (32/241)		DUF778 [PF05608.11]												19.5971	95.6249	84.9819	32.5102	18.2624	14.8638	29.6123	41.3274	49.5558	55.0571	53.6414	66.6151	21.4511	53.332	174	261	1398	292	410	455	1263	1072	985	1283	2078	2327	1144	462
Acey_s0001.g264		Acey_s0001:2608096-2611908 [+]	335	Complete	318-335 aa		SEG: 0.05 (15/330)		LRR_4 [PF12799.6]; LRR_8 [PF13855.5]; LRR_9 [PF14580.5]	Leucine-rich repeat [IPR001611]	mRNA splicing, via spliceosome [GO:0000398]; nucleic acid binding [GO:0003676]; protein binding [GO:0005515]; nucleoplasm [GO:0005654]; U2 snRNP [GO:0005686]; catalytic step 2 spliceosome [GO:0071013]										6.26696	19.3045	46.4012	15.636	8.47381	6.13462	9.36815	13.1943	23.2345	23.4363	18.4776	18.2153	6.90511	18.5517	113	127	1883	335	457	462	947	815	1121	1295	1711	1511	858	381
Acey_s0001.g265		Acey_s0001:2614972-2618153 [-]	483	Complete	474-483 aa		SEG: 0.09 (43/483)	NCoils: 0.20 (95/483)	Kinesin [PF00225.22]; Microtub_bd [PF16796.4]	Kinesin motor domain [IPR001752]; Kinesin-like protein [IPR027640]	cytokinesis [GO:0000910]; nematode larval development [GO:0002119]; ATP binding [GO:0005524]; microtubule-based movement [GO:0007018]; minus-end-directed microtubule motor activity [GO:0008569]; embryo development ending in birth or egg hatching [GO:0009792]; body morphogenesis [GO:0010171]; positive regulation of growth rate [GO:0040010]; neuronal cell body [GO:0043025]; meiotic chromosome segre…										14.3869	0	0.098681	0.0280146	0.0863787	5.37142	8.63902	8.62857	17.587	17.7673	18.8141	22.5419	16.0681	10.0256	405	0	6	1	7	615	1350	817	1351	1582	2631	2832	3047	316
Acey_s0001.g266		Acey_s0001:2618266-2618553 [+]	95	Complete	95 aa																0	0	0.380029	0	0	0.497283	0.512897	0.40482	1.75149	0.561439	0.331862	0.849634	1.96711	0	0	0	2	0	0	5	7	3	12	4	4	9	33	0
Acey_s0001.g267		Acey_s0001:2619173-2621083 [-]	157	Complete	131-157 aa		SEG: 0.06 (8/131)														2.44159	0	0	0.168443	0.21849	5.02382	8.37747	8.97294	27.6674	28.3011	23.9862	30.4871	22.4617	16.304	11	0	0	1	3	93	212	138	349	412	534	604	699	82
Acey_s0001.g268		Acey_s0001:2621789-2622025 [-]	78	Complete	78 aa																0	8.00876	4.69189	0	2.20731	1.36434	1.10564	0.656882	1.00112	1.12867	0.910494	0.63834	1.98036	3.5152	0	5	18	0	12	10	11	4	5	7	8	5	24	7
Acey_s0001.g269		Acey_s0001:2622593-2622805 [+]	70	Complete	70 aa		SEG: 0.21 (15/70)														0.443933	0	0	0	0	0.953002	0.585075	0.192764	1.54036	1.12058	1.74386	1.02612	3.31826	0.263618	1	0	0	0	0	6	5	1	7	6	16	8	39	1
Acey_s0001.g270		Acey_s0001:2623306-2623548 [+]	80	Complete	80 aa		SEG: 0.16 (13/80)														0.425212	2.78309	1.43902	0	0	1.35245	1.0979	0.158138	0.650573	0.384035	0.551676	0.752862	1.65038	0	1	2	6	0	0	11	11	1	3	2	6	8	28	0
Acey_s0001.g271		Acey_s0001:2623863-2625750 [-]	100	Complete	100 aa		SEG: 0.08 (8/100)														1.1212	0	0	0	0	2.2739	2.3453	0.547401	5.47277	4.39511	5.11897	5.69699	12.9852	1.67391	3	0	0	0	0	25	35	5	41	38	68	68	242	5
Acey_s0001.g272		Acey_s0001:2625975-2629376 [-]	492	Complete	492 aa	SigP+TM(11x)	SEG: 0.06 (30/492)		MFS_1 [PF07690.15]; Sugar_tr [PF00083.23]	Major facilitator, sugar transporter-like [IPR005828]	integral to membrane [GO:0016021]; transmembrane transporter activity [GO:0022857]; transmembrane transport [GO:0055085]										0	0.433111	0.196507	0	1.48747	0.472642	0.0937222	0.0547076	0.0553688	0.190519	0.00757528	0.0429223	0.0700197	0.13522	0	4	11	0	113	51	14	5	4	16	1	5	13	4
Acey_s0001.g273		Acey_s0001:2641697-2641978 [-]	93	Complete	93 aa																0	0	0	0	0	0	0	0	0	0	0	0	0	0	0	0	0	0	0	0	0	0	0	0	0	0	0	0
Acey_s0001.g274		Acey_s0001:2644105-2648737 [-]	495	Complete	495 aa	SigP+TM(11x)			MFS_1 [PF07690.15]; Sugar_tr [PF00083.23]	Major facilitator, sugar transporter-like [IPR005828]	integral to membrane [GO:0016021]; transmembrane transporter activity [GO:0022857]; transmembrane transport [GO:0055085]										0.725726	6.4477	3.01857	0.0575597	2.03771	3.61639	1.41203	1.44952	3.99423	2.50293	1.52042	1.59442	12.3434	2.2251	21	57	164	2	151	372	202	128	278	204	193	179	2229	64
Acey_s0001.g275		Acey_s0001:2650559-2651204 [-]	79	Complete	79 aa																0	2.05471	2.29094	0	0.307467	0.409703	0.238527	0.377613	0	0.453617	0.857768	0	0.878648	1.24671	0	1	9	0	2	3	2	2	0	3	8	0	11	3
Acey_s0001.g276		Acey_s0001:2667857-2670863 [-]	214	Complete	188-214 aa	TM(1x)															0	0.36367	0.348756	0	0.397274	0.857053	0.404614	0.697375	1.37421	0.709404	0.734521	0.262651	0.762107	1.02968	0	1	6	0	9	27	18	19	29	17	28	9	41	9
Acey_s0001.g277		Acey_s0001:2683465-2684433 [-]	204	Complete	138-204 aa	TM(1x); TM(3x)															16.4507	2.27034	26.9116	0	3.12061	0.96603	1.176	1.40901	19.9033	16.1648	2.58732	4.87948	3.65062	19.2418	122	7	337	0	51	20	41	26	287	291	70	120	150	129
Acey_s0001.g278		Acey_s0001:2686950-2691642 [-]	87	Complete	87 aa	TM(1x)					integral to membrane [GO:0016021]										6.23001	47.2772	58.2609	23.027	7.0466	2.41281	8.7341	15.2102	9.97747	16.3497	16.1005	13.8122	3.26019	14.2229	15	37	275	90	47	24	105	113	68	123	183	136	55	38
Acey_s0001.g279		Acey_s0001:2694481-2696807 [-]	171	Complete	171 aa	TM(2x)	SEG: 0.19 (33/171)														2.20575	29.5149	33.0759	5.06779	8.69125	3.35117	7.41892	10.9125	17.6546	20.3108	12.1865	14.3879	3.41211	9.99306	16	68	459	46	164	87	258	236	311	406	397	413	161	75
Acey_s0001.g280		Acey_s0001:2702313-2702678 [+]	121	Complete	121 aa	TM(1x)															15.5006	56.1081	15.9112	0	15.2815	12.4851	3.29544	4.99752	4.77332	4.95689	2.57594	2.83084	5.67292	0	60	76	132	0	180	198	71	66	55	62	49	48	149	0
Acey_s0001.g281		Acey_s0001:2720851-2727297 [+]	410	Complete	410 aa	TM(6x)	SEG: 0.09 (35/410)		Ion_trans [PF00520.30]; Ion_trans_2 [PF07885.15]	Two pore domain potassium channel [IPR003280]; Two pore domain potassium channel, TASK family [IPR003092]	potassium channel activity [GO:0005267]; integral to membrane [GO:0016021]; potassium ion transmembrane transport [GO:0071805]										0	12.0021	7.30928	0.0821471	0.859393	0.671848	0.446906	0.534826	0.727137	0.541043	0.478007	0.542066	0.61223	0.226746	0	84	313	2	50	54	51	37	39	33	48	49	83	5
Acey_s0001.g282		Acey_s0001:2739101-2739529 [+]	142	Complete	142 aa		SEG: 0.08 (11/142)														1.10301	12.9395	41.3123	10.8488	6.01146	0.987338	1.83231	1.88724	2.64682	2.46263	1.4997	1.22646	1.98639	3.77706	6	28	539	91	109	24	60	39	44	50	48	34	96	28
Acey_s0001.g283		Acey_s0001:2740488-2742663 [-]	363	Complete	363 aa		SEG: 0.10 (35/363)		LRR_8 [PF13855.5]; LRR_9 [PF14580.5]												3.77031	40.7872	73.8875	4.21658	8.45681	2.43075	3.24936	3.3765	6.26754	5.03983	3.66818	3.25995	4.23253	5.13568	76	283	3127	112	471	188	349	221	342	313	363	288	584	114
Acey_s0001.g284		Acey_s0001:2750316-2750720 [+]	134	Complete	134 aa																0.11898	1.27345	0.271534	0	0.0915964	0.0720236	0.0632217	0	0	0.162463	0.0881892	0	0.590523	0	1	2	3	0	1	1	2	0	0	3	2	0	19	0
Acey_s0001.g285		Acey_s0001:2761051-2767585 [-]	573	Complete	560-573 aa	SigP+TM(7x)	SEG: 0.04 (24/573)		Lung_7-TM_R [PF06814.12]	Lung seven transmembrane receptor-like [IPR009637]	integral to membrane [GO:0016021]										18.4373	25.6166	27.0767	2.6997	8.14334	4.94441	8.29632	12.2467	21.43	26.8493	20.9761	20.3802	5.88496	21.6067	596	263	1709	92	686	595	1408	1261	1677	2420	2998	2616	1158	686
Acey_s0001.g286		Acey_s0001:2769460-2770765 [+]	157	Complete	157 aa	SigP	SEG: 0.04 (7/157)										Cons_Secreted_200; Cons_Secreted_Any; Hco_Cons_Only_Secreted_200; Hco_Cons_Only_Secreted_Any; Hco_Cons_Secreted_200; Hco_Cons_Secreted_any; Secreted_200; Secreted_Any				1.02861	0	0	0	0	0.221499	3.51568	5.40568	10.3196	23.7865	15.1541	20.4044	0.0818764	14.5905	6	0	0	0	0	5	110	102	151	402	400	479	3	86
Acey_s0001.g287		Acey_s0001:2770820-2773572 [-]	657	Complete	642-657 aa	TM(13x); TM(14x)	SEG: 0.89 (570/642)														0.982563	0	0	0.124631	0.0586514	1.94645	11.9731	27.3374	22.0828	70.0019	57.8747	79.0513	0.131694	53.085	40	0	0	5	5	243	1963	2696	1835	7367	8537	10397	27	1778
Acey_s0001.g288		Acey_s0001:2775614-2776396 [-]	158	Complete	158 aa	SigP											Secreted_200; Secreted_Any				51.9909	0	0	1.43599	0.112811	68.0531	184.518	278.191	172.86	227.413	257.931	200.717	1.31762	272.389	322	0	0	11	2	1672	6306	5865	2864	4272	7686	5348	53	1822
Acey_s0001.g289		Acey_s0001:2779660-2781706 [-]	362	Complete	362 aa				Actin [PF00022.18]		cytokinesis after mitosis [GO:0000281]; nematode larval development [GO:0002119]; structural constituent of cytoskeleton [GO:0005200]; ATP binding [GO:0005524]; striated muscle thin filament [GO:0005865]; actin filament [GO:0005884]; cell cortex [GO:0005938]; receptor-mediated endocytosis [GO:0006898]; apoptotic process [GO:0006915]; cytokinesis, initiation of separation [GO:0007108]; meiosis [GO…										157.045	13.9003	35.6703	30.0948	98.9219	51.8154	125.404	208.202	218.782	253.455	300.624	253.609	13.965	296.557	3150	99	1523	816	5479	3894	13096	13202	11824	16132	30288	22920	1955	6775
Acey_s0001.g290		Acey_s0001:2804058-2806178 [+]	85	Complete	74-85 aa																1.21463	13.8818	6.4948	0.460879	1.59417	0.886821	2.61333	1.24534	1.30145	4.51077	4.68525	5.67059	1.69844	2.7201	2	8	23	1	8	6	26	7	6	24	38	41	19	5
Acey_s0001.g291		Acey_s0001:2806583-2806906 [+]	107	Complete	107 aa																0	0	1.0834	0	0.323628	0.160028	0.0589474	0.0963097	0.469697	0.203493	0.0646502	0.0727621	0.141297	0	0	0	7	0	3	2	1	1	4	2	1	1	3	0
Acey_s0001.g292		Acey_s0001:2807052-2807282 [+]	76	Complete	76 aa																0	4.99747	0.542174	0	0	1.13513	0.836267	0.512368	0.416465	1.26302	0.355093	0.265549	0.257447	0.522259	0	3	2	0	0	8	8	3	2	7	3	2	3	1
Acey_s0001.g293		Acey_s0001:2809815-2821091 [+]	355	Complete	86-355 aa			NCoils: 0.37 (32/86)	Arf [PF00025.20]; G-alpha [PF00503.19]	G protein alpha subunit, helical insertion [IPR011025]; G-protein alpha subunit, group Q [IPR000654]; Guanine nucleotide binding protein (G-protein), alpha subunit [IPR001019]	nematode larval development [GO:0002119]; mucosal immune response [GO:0002385]; GTPase activity [GO:0003924]; signal transducer activity [GO:0004871]; GTP binding [GO:0005525]; cytoplasm [GO:0005737]; heterotrimeric G-protein complex [GO:0005834]; protein ADP-ribosylation [GO:0006471]; activation of phospholipase C activity [GO:0007202]; serotonin receptor signaling pathway [GO:0007210]; dopamine…										181.087	207.202	150.356	8.02952	53.3139	40.8534	46.7591	54.1532	146.678	172.48	97.5636	120.754	59.2888	95.5643	2211	462	2205	135	1267	1226	1824	1266	2322	3364	3468	3380	2573	760
Acey_s0001.g294		Acey_s0001:2831676-2831936 [+]	86	Complete	86 aa	TM(1x)															0	1.37323	7.60324	0	0.627221	0.536217	0.518208	0.132266	0	0.311979	0.300646	0.695806	0.502119	0.449168	0	1	35	0	4	5	6	1	0	2	3	7	7	1
Acey_s0001.g295		Acey_s0001:2832247-2833420 [-]	200	Complete	89-200 aa																0	0	4.23573	0	0.162119	0.554263	0.203978	0.217105	0.116933	0.325179	0.100998	0.178943	0.363626	0.442592	0	0	42	0	3	10	11	3	3	4	5	6	20	4
Acey_s0001.g296		Acey_s0001:2833470-2834424 [-]	114	Complete	114 aa																0	0	3.80806	0	0.09565	0.780403	0	0	0	0.451077	0.236728	0.0663873	0.128724	0.783388	0	0	29	0	1	11	0	0	0	5	4	1	3	3
Acey_s0001.g297		Acey_s0001:2834950-2838438 [-]	100	Complete	95-100 aa																0	0	0.173774	0	0	0.497283	0.14028	0	0	0.379411	0	0	0.120302	0	0	0	1	0	0	5	2	0	0	3	0	0	2	0
Acey_s0001.g298		Acey_s0001:2839006-2839209 [+]	67	Complete	67 aa																0	1.98312	0.645446	0	0.227738	0	0	0	0	0.214799	0.14091	0	0	0	0	1	2	0	1	0	0	0	0	1	1	0	0	0
Acey_s0001.g299		Acey_s0001:2842686-2842937 [+]	83	Complete	83 aa																31.3803	32.9423	40.521	57.0704	39.0823	21.4706	30.5739	47.2221	19.8793	30.7143	52.4787	40.3713	8.82921	49.7464	61	26	194	168	249	181	349	334	122	211	548	386	129	119
Acey_s0001.g300		Acey_s0001:2843891-2844356 [-]	94	Complete	94 aa																1.9408	3.80182	10.0163	15.4855	3.03471	2.20305	5.57723	3.3936	9.97237	1.63061	10.7458	4.26875	4.08552	7.34291	5	3	52	49	22	22	75	28	67	13	127	45	67	20
Acey_s0001.g301		Acey_s0001:2844166-2850912 [-]	259	Complete	189-259 aa		SEG: 0.06 (11/199)		LEM [PF03020.14]		nuclear envelope [GO:0005635]										14.1111	16.7391	28.5713	15.806	15.5548	7.81311	16.631	27.3042	41.3176	37.7475	35.4152	31.7623	7.91307	39.7696	134	55	591	167	492	290	868	923	954	1062	1786	1450	485	444
Acey_s0001.g302		Acey_s0001:2870257-2870484 [-]	75	Complete	75 aa																0	0	0.448933	0	0	0	0.122523	0	0	0	0	0	0.204302	0	0	0	2	0	0	0	1	0	0	0	0	0	2	0
Acey_s0001.g303		Acey_s0001:2876985-2877644 [-]	219	Complete	219 aa				AAA_12 [PF13087.5]												0	0	0	0	0	0	0	0	0	0	0	0	0	0	0	0	0	0	0	0	0	0	0	0	0	0	0	0
Acey_s0001.g304		Acey_s0001:2880528-2880800 [-]	90	Complete	90 aa																0	0	0	0	0	0.21942	0	0	0	0	0	0	0	0	0	0	0	0	0	2	0	0	0	0	0	0	0	0
Acey_s0001.g305		Acey_s0001:2882677-2884004 [+]	79	Complete	69-79 aa				GalKase_gal_bdg [PF10509.8]	Mevalonate/galactokinase [IPR006206]	kinase activity [GO:0016301]; phosphotransferase activity, alcohol group as acceptor [GO:0016773]; cellular metabolic process [GO:0044237]										8.85604	26.4191	11.0665	0	6.90133	4.35991	5.07463	5.67496	40.2782	18.7705	7.41649	11.4697	8.16382	13.387	16	16	43	0	38	32	50	35	198	107	66	88	97	27
Acey_s0001.g306		Acey_s0001:2884282-2884661 [+]	106	Complete	106 aa		SEG: 0.09 (10/106)		GHMP_kinases_N [PF00288.25]	GHMP kinase N-terminal domain [IPR006204]; GHMP kinase, ATP-binding, conserved site [IPR006203]; Galactokinase [IPR000705]; Mevalonate/galactokinase [IPR006206]	galactokinase activity [GO:0004335]; ATP binding [GO:0005524]; galactose metabolic process [GO:0006012]; kinase activity [GO:0016301]; carbohydrate phosphorylation [GO:0046835]										13.6855	9.53715	12.5714	0	4.27139	3.08695	3.53099	4.79122	22.7704	13.9455	5.89562	8.28575	4.61833	5.68106	41	10	81	0	39	38	59	49	191	135	87	109	94	19
Acey_s0001.g307		Acey_s0001:2884697-2887240 [+]	235	Complete	214-235 aa					Mevalonate/galactokinase [IPR006206]	metabolic process [GO:0008152]; kinase activity [GO:0016301]; phosphotransferase activity, alcohol group as acceptor [GO:0016773]										26.2214	13.9513	11.1966	0	6.63636	3.18867	3.92968	4.26736	12.0662	8.01986	3.8541	6.14932	3.08326	5.17833	265	47	227	0	184	128	215	143	302	235	175	251	194	54
Acey_s0001.g308		Acey_s0001:2891546-2900595 [-]	336	Complete	334-336 aa	TM(4x)	SEG: 0.21 (71/336)	NCoils: 0.10 (35/336)	SCAMP [PF04144.12]	SCAMP [IPR007273]	protein transport [GO:0015031]; integral to membrane [GO:0016021]; neurological system process [GO:0050877]										29.3648	44.3592	34.9214	7.17262	13.4113	14.0762	18.354	20.1992	37.0794	27.89	30.2184	29.9637	15.7379	27.5472	508	250	1194	142	613	906	1651	1115	1536	1323	2335	2081	1760	475
Acey_s0001.g309		Acey_s0001:2901943-2902659 [+]	238	Complete	238 aa						protein binding [GO:0005515]										0	0	0.0348829	0	0	0.036892	0	0	0	0.14373	0	0.0863718	0	0	0	0	1	0	0	2	0	0	0	6	0	5	0	0
Acey_s0001.g310		Acey_s0001:2903770-2919160 [+]	883	Complete	381-883 aa		SEG: 0.07 (28/388)	NCoils: 0.06 (21/381)	ANAPC4_WD40 [PF12894.6]; Tub [PF01167.17]	WD40 repeat [IPR001680]; WD40-repeat-containing domain [IPR017986]; WD40/YVTN repeat-like-containing domain [IPR015943]	iron ion binding [GO:0005506]; protein binding [GO:0005515]; cellular process [GO:0009987]; cell part [GO:0044464]										47.5908	47.7561	33.8076	2.33501	11.7388	12.5056	16.8223	25.618	40.2062	49.197	45.9496	48.7591	19.9594	41.1925	1218	406	1995	70	918	1353	2683	2320	3532	5242	6322	5992	4034	1353
Acey_s0001.g311		Acey_s0001:2920528-2924284 [+]	772	Complete	772 aa				Exo_endo_phos_2 [PF14529.5]; RVT_1 [PF00078.26]		RNA binding [GO:0003723]; RNA-directed DNA polymerase activity [GO:0003964]; RNA-dependent DNA replication [GO:0006278]										0	0.137895	1.76333	0	0.144157	0.231419	0.11691	0.143656	0.281404	0.328085	0.262427	0.316106	0.277346	0.286679	0	2	157	0	17	38	27	20	29	39	53	58	77	13
Acey_s0001.g312		Acey_s0001:2929789-2934467 [-]	344	Complete	93-344 aa	TM(1x)	SEG: 0.05 (13/280)		DSPc [PF00782.19]; Y_phosphatase [PF00102.26]; Y_phosphatase3 [PF13350.5]	PTP type protein phosphatase [IPR000242]; Protein-tyrosine phosphatase, active site [IPR016130]; Tyrosine specific protein phosphatases domain [IPR000387]	vasculogenesis [GO:0001570]; immunological synapse [GO:0001772]; protein tyrosine phosphatase activity [GO:0004725]; platelet-derived growth factor receptor binding [GO:0005161]; cell-cell junction [GO:0005911]; heart development [GO:0007507]; beta-catenin binding [GO:0008013]; negative regulation of cell proliferation [GO:0008285]; cell surface [GO:0009986]; positive regulation of platelet activ…										36.9118	103.467	18.8003	10.3438	27.0027	11.8154	6.51686	10.6714	5.14413	5.80445	8.33148	9.67208	4.86291	9.13726	338	458	650	97	847	454	573	409	238	332	531	595	408	124
Acey_s0001.g313		Acey_s0001:2935847-2936059 [-]	70	Complete	70 aa																0	5.59418	0.606912	0	0	0.794168	0.585075	0	0.233096	0.40395	0.53693	0.297257	0.192125	0	0	3	2	0	0	5	5	0	1	2	4	2	2	0
Acey_s0001.g314		Acey_s0001:2937387-2940306 [-]	150	Complete	150 aa	TM(1x)	SEG: 0.21 (31/150)														7.96607	62.0721	17.7281	1.78508	11.7126	5.65362	5.33254	5.82831	6.87705	7.7801	6.84435	6.71184	4.06736	5.36719	46	135	239	14	210	149	195	132	141	177	207	175	171	37
Acey_s0001.g315		Acey_s0001:2956223-2956636 [-]	137	Complete	137 aa																0	0	0	0	0	0	0	0	0	0	0	0	0	0	0	0	0	0	0	0	0	0	0	0	0	0	0	0
Acey_s0001.g316		Acey_s0001:2956666-2960835 [-]	370	Complete	334-370 aa		SEG: 0.05 (16/346)		RVT_1 [PF00078.26]		RNA binding [GO:0003723]; RNA-directed DNA polymerase activity [GO:0003964]; RNA-dependent DNA replication [GO:0006278]										0	0	0	0	0	0	0	0	0.0402334	0.0173133	0.0402577	0.0229731	0	0	0	0	0	0	0	0	0	0	2	1	4	2	0	0
Acey_s0001.g317		Acey_s0001:2967975-2968238 [-]	87	Complete	87 aa																0	0	0.662985	0	0	0	0	0	0	0	0	0	0	0	0	0	3	0	0	0	0	0	0	0	0	0	0	0
Acey_s0001.g318		Acey_s0001:3002780-3015333 [+]	227	Complete	196-227 aa	TM(1x)	SEG: 0.18 (35/196)		DnaJ [PF00226.30]		protein folding [GO:0006457]; heat shock protein binding [GO:0031072]; unfolded protein binding [GO:0051082]										0.883318	1.65348	0.0870743	3.38807	0.0789675	2.55131	2.97339	1.41221	3.01912	2.14484	2.00458	4.39948	5.15018	0.632647	8	5	2	39	2	111	166	46	81	68	102	187	355	7
Acey_s0001.g319		Acey_s0001:3015600-3015824 [+]	74	Complete	74 aa																0	1.73523	1.12953	0	0	0	0.108889	0	0	0	0.493184	0	0.178783	0	0	1	4	0	0	0	1	0	0	0	4	0	2	0
Acey_s0001.g320		Acey_s0001:3016658-3017302 [-]	86	Complete	86 aa					AGC-kinase, C-terminal [IPR000961]	morphogenesis of an epithelium [GO:0002009]; nematode larval development [GO:0002119]; cAMP-dependent protein kinase activity [GO:0004691]; protein tyrosine kinase activity [GO:0004713]; ATP binding [GO:0005524]; protein phosphorylation [GO:0006468]; oviposition [GO:0018991]										36.1326	147.148	152.261	33.9207	42.2454	33.6992	22.3005	16.225	10.229	15.8637	11.6391	17.1501	17.5922	12.186	76	106	674	92	265	285	256	114	66	110	118	155	246	28
Acey_s0001.g321		Acey_s0001:3018989-3032798 [-]	480	Complete	382-480 aa		SEG: 0.13 (57/441)		Kinase-like [PF14531.5]; Pkinase [PF00069.24]; Pkinase_Tyr [PF07714.16]	Protein kinase domain [IPR000719]; Protein kinase, ATP binding site [IPR017441]; Serine/threonine-protein kinase, active site [IPR008271]	morphogenesis of an epithelium [GO:0002009]; nematode larval development [GO:0002119]; cAMP-dependent protein kinase activity [GO:0004691]; protein tyrosine kinase activity [GO:0004713]; ATP binding [GO:0005524]; protein phosphorylation [GO:0006468]; oviposition [GO:0018991]										10.8212	125.086	89.3152	1.3771	17.6901	12.9426	11.8966	8.99066	15.7126	12.6734	9.62483	10.8106	11.1706	8.47778	264	902	3969	38	1129	1180	1420	667	952	916	1022	1000	1690	202
Acey_s0001.g322		Acey_s0001:3039948-3043077 [-]	77	Complete	77 aa																0	3.28781	1.3376	0	0.755131	0.280049	0.51579	0	0.205492	0.356113	0.467227	0.131028	0.423433	0	0	2	5	0	4	2	5	0	1	2	4	1	5	0
Acey_s0001.g323		Acey_s0001:3043448-3043762 [+]	74	Complete	74 aa	SigP											Secreted_100; Secreted_150; Secreted_200; Secreted_Any				0	1.73523	1.12953	0	0	0	0	0	0	0	0.123296	0.138307	0.0893914	0	0	1	4	0	0	0	0	0	0	0	1	1	1	0
Acey_s0001.g324		Acey_s0001:3045295-3045543 [-]	82	Complete	82 aa																0	105.601	108.193	0	7.85696	2.53377	3.54667	4.87969	9.29609	5.63846	5.60116	8.65406	9.0413	4.19672	0	71	447	0	46	20	38	32	50	35	53	73	118	9
Acey_s0001.g325		Acey_s0001:3074498-3075616 [-]	95	Complete	95 aa		SEG: 0.05 (5/95)														0.408661	16.3468	10.8308	0	5.09537	1.69076	3.22393	2.39424	8.46552	5.05881	5.80759	6.04931	7.81966	4.7589	1	14	57	0	38	17	44	20	58	40	70	65	130	13
Acey_s0001.g326		Acey_s0001:3077109-3077363 [+]	84	Complete	84 aa																0.502606	0	0.917467	0	0.989482	1.09766	1.24444	0.855469	1.99901	1.05254	1.42853	0.915687	3.551	0.444548	1	0	4	0	6	9	14	6	12	7	14	8	48	1
Acey_s0001.g327		Acey_s0001:3097173-3105528 [-]	161	Complete	151-161 aa																0.170762	0	0	0	0.907324	0	0.128557	0.104832	0.121203	0.162406	0.104944	0.394098	0	0.928421	1	0	0	0	15	0	4	2	2	3	3	10	0	6
Acey_s0001.g328		Acey_s0001:3109425-3113453 [+]	233	Complete	233 aa		SEG: 0.07 (16/233)		SYF2 [PF08231.11]		nucleus [GO:0005634]; mRNA processing [GO:0006397]; RNA splicing [GO:0008380]										64.0698	42.6651	49.3551	6.654	11.5463	5.92069	17.1065	26.0839	46.1463	39.3769	42.4887	39.6315	10.8236	41.9657	758	196	1364	103	430	310	1205	1115	1542	1538	2742	2298	932	600
Acey_s0001.g329		Acey_s0001:3114187-3119739 [-]	400	Complete	391-400 aa	SigP+TM(1x); TM(1x)			CUB [PF00431.19]; Ldl_recept_a [PF00057.17]	Low-density lipoprotein (LDL) receptor class A repeat [IPR002172]	protein binding [GO:0005515]										2.52248	2.9527	1.66653	0.0382763	0.190875	0.954756	1.26096	1.30238	3.56606	3.05177	4.22335	3.05886	1.22203	4.00629	56	20	70	1	11	78	143	89	203	200	422	268	171	91
Acey_s0001.g330		Acey_s0001:3121609-3124667 [+]	314	Complete	300-314 aa	TM(1x)	SEG: 0.18 (54/308)	NCoils: 0.16 (49/314)													10.1119	5.17788	5.08321	0	2.31673	2.60673	2.31981	4.12153	6.69777	9.50559	10.0584	9.98194	1.94664	10.1936	161	29	170	0	103	163	199	214	269	448	763	677	205	173
Acey_s0001.g331		Acey_s0001:3132729-3133184 [-]	151	Complete	151 aa		SEG: 0.08 (12/151)														0	0	0	0	0	0	0	0	0	0	0	0	0	0	0	0	0	0	0	0	0	0	0	0	0	0	0	0
Acey_s0001.g332		Acey_s0001:3137936-3141815 [-]	1262	Complete	1262 aa	TM(1x)	SEG: 0.49 (621/1262)		Collagen [PF01391.17]												0	0.654175	0.497129	0	0.134882	0.0674697	0.0317164	0.0820925	0.139961	0.0846702	0.0579132	0.0702575	0.102882	0.083794	0	26	119	0	43	29	18	29	42	29	30	32	75	10
Acey_s0001.g333		Acey_s0001:3144393-3164179 [+]	502	Complete	490-502 aa	TM(1x)	SEG: 0.14 (68/502)		Collagen [PF01391.17]; OLF [PF02191.15]		protein binding [GO:0005515]										0.140528	0.0920096	1.26049	1.02456	2.09704	0.586162	0.657918	0.545043	1.10342	0.679472	0.796316	0.96594	0.72604	1.14223	4	1	84	42	185	70	106	54	95	67	122	133	155	40
Acey_s0001.g334		Acey_s0001:3182750-3196618 [+]	365	Complete	317-365 aa		SEG: 0.03 (12/360)				body morphogenesis [GO:0010171]; locomotion [GO:0040011]										48.5696	11.0957	2.8538	12.1836	36.9237	6.41661	30.9043	59.0223	50.9925	65.6882	76.4361	61.3391	0.457662	73.841	871	74	118	304	1999	470	2948	3483	2575	3891	6927	4909	60	1515
Acey_s0001.g335		Acey_s0001:3196960-3197569 [-]	102	Complete	93-102 aa																0	0	1.65532	0	0	0	0	0	0	0	0	0.0877639	0	0	0	0	9	0	0	0	0	0	0	0	0	1	0	0
Acey_s0001.g336		Acey_s0001:3202269-3208885 [-]	1010	Complete	215-1010 aa	TM(2x)	SEG: 0.06 (12/215)	NCoils: 0.03 (21/800)	Exo_endo_phos [PF03372.22]												11.0085	1.42804	3.44577	0.270121	1.61816	1.30459	2.73282	3.34991	6.1194	5.51803	5.3999	5.61564	1.78762	4.73635	150	19	198	21	98	144	345	244	427	407	618	583	363	130
Acey_s0001.g337		Acey_s0001:3209347-3212033 [+]	183	Complete	100-183 aa	SigP											Cons_Secreted_200; Cons_Secreted_Any; Hco_Cons_Only_Secreted_200; Hco_Cons_Only_Secreted_Any; Hco_Cons_Secreted_200; Hco_Cons_Secreted_any; Secreted_200; Secreted_Any				14.4587	0	0.066156	0.567235	0.0477518	42.382	38.3799	17.8101	32.6153	25.4688	33.1864	43.5412	78.8597	8.21877	117	0	1	3	1	990	1538	437	677	560	1049	1285	3507	65
Acey_s0001.g338		Acey_s0001:3209909-3210127 [+]	72	Complete	72 aa																0	0	0	0	0	0.304053	0.336	0.548965	0.223106	0.193319	0	0.142259	0.551673	0	0	0	0	0	0	2	3	3	1	1	0	1	6	0
Acey_s0001.g339		Acey_s0001:3216936-3232066 [-]	1029	Complete	67-1029 aa	TM(1x); TM(3x)	SEG: 0.08 (25/327)		DUSP [PF06337.11]; UCH [PF00443.28]; UCH_1 [PF13423.5]	Peptidase C19, ubiquitin carboxyl-terminal hydrolase [IPR001394]; Peptidase C19, ubiquitin-specific peptidase, DUSP domain [IPR006615]; Ubiquitin specific protease, conserved site [IPR018200]	ubiquitin thiolesterase activity [GO:0004221]; protein binding [GO:0005515]; ubiquitin-dependent protein catabolic process [GO:0006511]; cysteine-type peptidase activity [GO:0008234]; intracellular part [GO:0044424]; protein modification by small protein conjugation or removal [GO:0070647]										45.1808	40.9109	27.7966	23.7187	10.7943	14.4489	22.9837	23.4082	25.7069	29.7267	35.8582	34.9189	21.903	30.0848	270	187	840	74	224	772	1438	941	1965	2094	3192	2858	2544	528
Acey_s0001.g340		Acey_s0001:3246215-3251082 [-]	133	Complete	133 aa		SEG: 0.08 (10/133)														0.437267	0	0.609946	0	0.215212	0.212837	0.2352	0.064046	0.312349	0.0676615	0.665799	0.298743	0.289628	0	2	0	6	0	3	4	6	1	4	1	15	6	9	0
Acey_s0001.g341		Acey_s0001:3251944-3253524 [+]	526	Complete	526 aa		SEG: 0.03 (18/526)				RNA binding [GO:0003723]; RNA-directed DNA polymerase activity [GO:0003964]; RNA-dependent DNA replication [GO:0006278]										0.0909544	0	0	0	0.021398	0	0	0	0	0	0	0	0	0	3	0	0	0	2	0	0	0	0	0	0	0	0	0
Acey_s0001.g342		Acey_s0001:3257312-3258505 [-]	379	Complete	377-379 aa		SEG: 0.07 (26/379)	NCoils: 0.06 (21/379)													0.0471094	0.123306	0.279827	0	0.062762	0.0561392	0.0162636	0.056762	0.0303545	0.0166846	0.0300313	0.0917781	0.0216157	0	1	1	14	0	4	5	2	4	2	1	3	9	3	0
Acey_s0001.g343		Acey_s0001:3260434-3260922 [-]	162	Complete	162 aa				Peptidase_A17 [PF05380.12]		binding [GO:0005488]; primary metabolic process [GO:0044238]										0	0	0	0	0	0	0	0	0	0	0	0	0	0.109561	0	0	0	0	0	0	0	0	0	0	0	0	0	1
Acey_s0001.g344		Acey_s0001:3261055-3262683 [-]	542	Complete	542 aa			NCoils: 0.04 (21/542)	DUF1758 [PF05585.11]; Peptidase_A17 [PF05380.12]		RNA binding [GO:0003723]; RNA-directed DNA polymerase activity [GO:0003964]; RNA-dependent DNA replication [GO:0006278]										0	0	0	0	0	0	0	0	0.0159141	0	0	0	0	0	0	0	0	0	0	0	0	0	2	0	0	0	0	0
Acey_s0001.g345		Acey_s0001:3263637-3264269 [-]	210	Complete	210 aa		SEG: 0.07 (14/210)	NCoils: 0.10 (21/210)	DUF1759 [PF03564.14]												0	0	0	1.42059	0	0	0	0	0	0	0.0526072	0	0	0	0	0	0	21	0	0	0	0	0	0	3	0	0	0
Acey_s0001.g346		Acey_s0001:3265885-3276717 [+]	619	Complete	619 aa	SigP	SEG: 0.06 (39/619)		P_proprotein [PF01483.19]; Peptidase_S8 [PF00082.21]	Peptidase S8/S53 domain [IPR000209]; Proprotein convertase, P [IPR002884]	serine-type endopeptidase activity [GO:0004252]; extracellular space [GO:0005615]; rough endoplasmic reticulum [GO:0005791]; trans-Golgi network [GO:0005802]; proteolysis [GO:0006508]; cell-cell signaling [GO:0007267]; response to glucose stimulus [GO:0009749]; embryo development [GO:0009790]; response to chlorate [GO:0010157]; peptide hormone processing [GO:0016486]; protein autoprocessing [GO:0…						Cons_Secreted_Any; Secreted_Any				15.2129	1.56987	5.9064	1.44455	4.08474	0.596798	0.558791	0.681051	3.58453	5.75085	1.02848	2.41502	2.58666	6.55217	587	22	506	78	489	100	127	96	419	773	204	418	724	296
Acey_s0001.g347		Acey_s0001:3277165-3295444 [-]	416	Complete	398-416 aa	TM(1x)	SEG: 0.07 (27/398)		Gal_Lectin [PF02140.17]	D-galactoside/L-rhamnose binding SUEL lectin domain [IPR000922]	carbohydrate binding [GO:0005529]										0.0408551	4.13107	2.8813	0.503838	12.5262	0.314701	0.187249	0.265019	0.19907	0.141008	0.10021	0.331094	0.0828375	0.361508	1	36	154	19	955	33	26	23	15	13	12	36	15	10
Acey_s0001.g348		Acey_s0001:3300977-3301279 [+]	100	Complete	100 aa		SEG: 0.14 (14/100)														0	2.98195	2.41608	0	6.41545	0.75019	0.21931	0.0877974	0	0.646414	0.14946	0.335729	0.278802	0.633935	0	4	19	0	70	11	4	1	0	7	3	6	8	3
Acey_s0001.g349		Acey_s0001:3315434-3318881 [-]	250	Complete	91-250 aa	TM(2x); TM(4x)	SEG: 0.18 (16/91)				transferase activity [GO:0016740]										22.9676	16.4058	16.2241	8.37962	5.79696	4.40724	11.958	17.3377	17.6682	28.8416	23.8522	28.6672	7.80143	24.5303	69	23	130	28	60	76	244	207	159	326	492	414	237	96
Acey_s0001.g350		Acey_s0001:3317253-3318114 [+]	107	Complete	107 aa																1.64386	0	0.654884	0	0.161818	0.0635915	0.146846	0	0.0894576	0.389095	0.0890157	0.201717	0.154929	0.187974	5	0	6	0	2	1	3	0	1	5	2	4	5	1
Acey_s0001.g351		Acey_s0001:3318912-3324299 [-]	400	Complete	321-400 aa	TM(5x)			CDP-OH_P_transf [PF01066.20]	CDP-alcohol phosphatidyltransferase [IPR000462]	phospholipid biosynthetic process [GO:0008654]; membrane [GO:0016020]; transferase activity [GO:0016740]										1.82568	16.0407	8.24686	0.719524	1.98895	3.79617	6.08412	7.58616	16.6435	17.3449	17.9109	19.6516	7.4672	15.1115	32	84	275	13	91	222	506	382	633	782	1340	1316	775	250
Acey_s0001.g352		Acey_s0001:3324502-3324738 [-]	78	Complete	78 aa		SEG: 0.17 (13/78)														3.36359	1.5375	0.521322	0	1.47154	0.68217	0.391444	0.328441	1.00112	0.693965	0	0.24664	0.153378	0.485747	6	1	2	0	8	5	4	2	5	4	0	2	2	1
Acey_s0001.g353		Acey_s0001:3334904-3341087 [-]	230	Complete	230 aa	TM(3x)	SEG: 0.15 (34/230)		7tm_1 [PF00001.20]	G protein-coupled receptor, rhodopsin-like [IPR000276]; GPCR, rhodopsin-like, 7TM [IPR017452]	vasopressin receptor activity [GO:0005000]; G-protein coupled receptor signaling pathway [GO:0007186]; integral to membrane [GO:0016021]										0	3.55544	3.51816	14.8499	1.06925	0.259383	0.116849	0.0820976	0.107603	0.0314585	0.0384347	0.0629634	0.190281	0.256636	0	13	79	185	32	11	7	3	3	1	2	3	14	3
Acey_s0001.g354		Acey_s0001:3342031-3350123 [-]	197	Complete	197 aa	TM(4x)			7tm_1 [PF00001.20]	G protein-coupled receptor, rhodopsin-like [IPR000276]; GPCR, rhodopsin-like, 7TM [IPR017452]	vasopressin receptor activity [GO:0005000]; G-protein coupled receptor signaling pathway [GO:0007186]; integral to membrane [GO:0016021]										0.112146	7.1781	5.73366	0	0.757589	0.11291	0.214491	0.0881503	0.308117	0	0.0600604	0.101407	0.188582	0.132524	1	17	83	0	15	3	8	2	6	0	2	3	9	1
Acey_s0001.g355		Acey_s0001:3396740-3397000 [-]	86	Complete	86 aa	SigP											Secreted_100; Secreted_150; Secreted_200; Secreted_Any				0	0	0	0	0	0	0	0	0	0	0	0	0	0	0	0	0	0	0	0	0	0	0	0	0	0	0	0
Acey_s0001.g356		Acey_s0001:3408554-3408793 [-]	79	Complete	79 aa	TM(1x)															3.32101	0	0	0	0	3.63709	2.28253	1.62142	0.197689	0.171295	1.01134	1.76473	2.52559	0.495815	6	0	0	0	0	27	23	10	1	1	9	14	31	1
Acey_s0001.g357		Acey_s0001:3408935-3409303 [+]	122	Complete	122 aa		SEG: 0.10 (12/122)														0	0	0	0	0	0.0618712	0.273488	0.074472	0.090799	0.0786762	0.292972	0.115322	0.806095	0	0	0	0	0	0	1	6	1	1	1	6	2	25	0
Acey_s0001.g358		Acey_s0001:3412968-3421871 [-]	330	Complete	291-330 aa	TM(1x)	SEG: 0.20 (57/291)	NCoils: 0.20 (58/291)	Motile_Sperm [PF00635.25]		structural molecule activity [GO:0005198]										3.96991	0	0	0.498242	0	11.9817	14.0277	7.12788	11.3447	7.01851	10.7902	11.1031	24.5799	3.64711	64	0	0	9	0	848	1317	427	559	392	875	800	2676	64
Acey_s0001.g359		Acey_s0001:3423237-3435912 [-]	599	Complete	589-599 aa		SEG: 0.03 (15/599)		APH [PF01636.22]; I-set [PF07679.15]; Pkinase [PF00069.24]; Pkinase_Tyr [PF07714.16]	Fibronectin type III [IPR003961]; Immunoglobulin-like domain [IPR007110]; Protein kinase domain [IPR000719]; SH3 domain [IPR001452]; Serine/threonine-protein kinase, active site [IPR008271]	protein serine/threonine kinase activity [GO:0004674]; Rho guanyl-nucleotide exchange factor activity [GO:0005089]; protein binding [GO:0005515]; ATP binding [GO:0005524]; cytoplasm [GO:0005737]; protein phosphorylation [GO:0006468]; axonogenesis [GO:0007409]; embryo development [GO:0009790]; regulation of neuron projection development [GO:0010975]; vesicle-mediated transport [GO:0016192]; dendri…										0.2227	1.44035	1.24269	0	0.392127	0.250443	0.157989	0.207217	0.163552	0.13847	0.146816	0.140139	0.219388	0.313095	8	17	91	0	39	36	31	25	16	16	25	21	53	12
Acey_s0001.g360		Acey_s0001:3438158-3493803 [-]	2198	Complete	549-2198 aa	TM(1x)	SEG: 0.15 (82/564)	NCoils: 0.04 (63/1661)	RhoGEF [PF00621.19]; Spectrin [PF00435.20]	Dbl homology (DH) domain [IPR000219]; Guanine-nucleotide dissociation stimulator, CDC24, conserved site [IPR001331]; SH3 domain [IPR001452]	neuron migration [GO:0001764]; protein binding [GO:0005515]; cytoplasm [GO:0005737]; axon guidance [GO:0007411]; axonal fasciculation [GO:0007413]; mesodermal cell migration [GO:0008078]; embryo development ending in birth or egg hatching [GO:0009792]; dendrite development [GO:0016358]; oviposition [GO:0018991]; intracellular signal transduction [GO:0023034]; axon [GO:0030424]; Rac guanyl-nucleot…										17.0893	50.7932	45.1336	5.36119	11.4874	13.3758	14.6201	15.5335	22.9148	23.0351	23.6467	24.3746	14.0606	17.0915	667	738	4054	242	1324	2308	3678	2400	3733	4490	6595	6272	5476	956
Acey_s0001.g361		Acey_s0001:3454709-3454984 [+]	91	Complete	91 aa																0.433694	6.30993	5.75033	0	2.46371	4.08475	2.77172	1.55263	14.5132	15.446	5.82854	7.54402	5.33098	6.33041	1	5	28	0	17	38	35	12	92	113	65	75	82	16
Acey_s0001.g362		Acey_s0001:3496759-3498685 [+]	76	Complete	76 aa		SEG: 0.17 (13/76)		Rad60-SLD [PF11976.7]; Ubiquitin_2 [PF14560.5]; ubiquitin [PF00240.22]	Ubiquitin domain [IPR000626]	morphogenesis of an epithelium [GO:0002009]; protein binding [GO:0005515]; nucleus [GO:0005634]; cytoplasm [GO:0005737]; apoptotic process [GO:0006915]; cell proliferation [GO:0008283]; regulation of smoothened signaling pathway [GO:0008589]; neurogenesis [GO:0022008]; regulation of proteolysis [GO:0030162]; sleep [GO:0030431]; regulation of protein stability [GO:0031647]; positive regulation of …	Housekeeping									32.0662	209.558	282.439	229.767	199.553	107.706	91.926	105.418	83.2896	70.749	132.75	99.1926	67.2463	143.558	55	166	1327	645	1208	934	971	678	450	421	1547	1065	1073	384
Acey_s0001.g363		Acey_s0001:3498817-3499077 [+]	86	Complete	86 aa	TM(1x)	SEG: 0.13 (11/86)														1.45756	0	0.451812	10.6924	1.75358	0.118243	0.435556	0.711622	0.173527	0.150359	1.08501	0.442582	0.0715131	0.870432	3	0	2	29	11	1	5	5	1	1	11	4	1	2
Acey_s0001.g364		Acey_s0001:3501572-3502579 [-]	100	Complete	100 aa		SEG: 0.13 (13/100)														0	0	0.24651	0	0	0	0	0	0	0	0	0	0	0	0	0	2	0	0	0	0	0	0	0	0	0	0	0
Acey_s0001.g365		Acey_s0001:3508845-3563673 [-]	387	Complete	333-387 aa	SigP	SEG: 0.04 (12/340)		DUF1647 [PF07801.10]								Cons_Secreted_Any; Hco_Cons_Secreted_any; Secreted_Any				0.706441	0.350377	0.35004	0	0.103731	1.50689	1.32489	0.844662	0.814529	0.636969	0.994263	0.941518	2.28113	0.397488	15	2	15	0	6	121	147	57	42	38	97	83	303	8
Acey_s0001.g366		Acey_s0001:3517271-3517639 [+]	122	Complete	122 aa		SEG: 0.11 (14/122)														0	0.678883	0.560626	0	0.0834157	0.247485	0.0911628	0.148944	0.181598	0.236029	0	0.156526	0.318584	0	0	1	5	0	1	4	2	2	2	3	0	3	9	0
Acey_s0001.g367		Acey_s0001:3534181-3534621 [+]	146	Complete	146 aa		SEG: 0.09 (13/146)														0.186154	0	0	0	0	0	0	0	0	0	0.0385578	0	0	0	1	0	0	0	0	0	0	0	0	0	1	0	0	0
Acey_s0001.g368		Acey_s0001:3558829-3559182 [-]	117	Complete	117 aa						DNA double-strand break processing [GO:0000729]; DNA catabolic process, endonucleolytic [GO:0000737]; endonuclease activity [GO:0004519]; transposase activity [GO:0004803]; nucleus [GO:0005634]; transposition, DNA-mediated [GO:0006313]; protein homodimerization activity [GO:0042803]; structure-specific DNA binding [GO:0043566]; negative regulation of cell cycle arrest [GO:0071157]; positive regul…										0	0	0	0	0.112058	0.0860821	0.337155	0	0	0.0879981	0.0742526	0.0744083	0.147346	0	0	0	0	0	1	1	7	0	0	1	1	1	4	0
Acey_s0001.g369		Acey_s0001:3571102-3573128 [+]	148	Complete	148 aa						methyltransferase activity [GO:0008168]; methylation [GO:0032259]										1.43504	14.2796	9.2206	0	6.26795	6.25264	10.2633	13.5813	17.9382	16.737	23.1705	20.2889	6.57246	18.7023	8	25	100	0	96	130	292	239	266	282	560	435	224	105
Acey_s0001.g370		Acey_s0001:3573246-3573918 [-]	141	Complete	141 aa																0.20884	6.06323	6.74016	5.99015	1.43216	2.76688	1.4896	1.47306	0.937221	1.42089	4.38428	2.43467	1.61458	3.42768	1	11	73	41	20	52	38	23	12	21	106	53	56	19
Acey_s0001.g371		Acey_s0001:3577323-3578030 [+]	235	Complete	235 aa																0	0	0	0	0	0	0.0416714	0	0	0	0	0	0	0	0	0	0	0	0	0	3	0	0	0	0	0	0	0
Acey_s0001.g372		Acey_s0001:3580478-3581299 [-]	273	Complete	273 aa		SEG: 0.03 (7/273)		RVT_1 [PF00078.26]		RNA binding [GO:0003723]; RNA-directed DNA polymerase activity [GO:0003964]; RNA-dependent DNA replication [GO:0006278]										0	0	0.116452	0	0	0	0.0349178	0	0	0	0	0	0	0	0	0	4	0	0	0	3	0	0	0	0	0	0	0
Acey_s0001.g373		Acey_s0001:3585447-3605917 [-]	289	Complete	118-289 aa		SEG: 0.12 (16/137)			Metallopeptidase, catalytic domain [IPR024079]											1.96492	0	0	0	0.0891149	0.998427	1.44539	0.896672	1.01513	0.943051	0.598247	0.666749	3.417	0.243288	10	0	0	0	1	19	37	15	13	14	15	18	114	1
Acey_s0001.g374		Acey_s0001:3615262-3615609 [-]	115	Complete	103-115 aa				HTH_23 [PF13384.5]; HTH_29 [PF13551.5]	Homeodomain-like [IPR009057]	protein binding [GO:0005515]										0	0	0.993788	0	0	0.0759624	0	0.0895203	0	0.0921654	0	0.0837287	0.383603	0	0	0	7	0	0	1	0	1	0	1	0	1	8	0
Acey_s0001.g375		Acey_s0001:3622339-3622584 [-]	81	Complete	81 aa																0	0	0	0	0	0	0	0	0	0	0	0	0	0	0	0	0	0	0	0	0	0	0	0	0	0	0	0
Acey_s0001.g376		Acey_s0001:3622676-3623584 [-]	302	Complete	302 aa		SEG: 0.03 (9/302)		RVT_1 [PF00078.26]		RNA binding [GO:0003723]; RNA-directed DNA polymerase activity [GO:0003964]; RNA-dependent DNA replication [GO:0006278]										0	0	0	0	0	0	0	0	0	0	0	0	0	0	0	0	0	0	0	0	0	0	0	0	0	0	0	0
Acey_s0001.g377		Acey_s0001:3623852-3650972 [-]	682	Complete	164-682 aa		SEG: 0.02 (11/682)		Exo_endo_phos [PF03372.22]; Exo_endo_phos_2 [PF14529.5]												0.435092	0	0.109016	0	0.0171242	0.487147	1.26017	0.656814	1.74932	0.403301	0.804665	0.710082	2.27472	0.155419	2	0	10	0	2	17	55	16	33	12	24	25	94	1
Acey_s0001.g378		Acey_s0001:3634073-3634390 [-]	105	Complete	105 aa																0	0	2.14723	0	0.448359	0.249418	0.18375	0	0.244022	0.528606	0.334257	0.0770971	0.486058	0.289576	0	0	14	0	4	3	3	0	2	5	5	1	11	1
Acey_s0001.g379		Acey_s0001:3654242-3654445 [+]	67	Complete	67 aa		SEG: 0.36 (24/67)														0	0	0	0	0	0	0.293822	0	0	0	0	0	0.0703554	0	0	0	0	0	0	0	3	0	0	0	0	0	1	0
Acey_s0001.g380		Acey_s0001:3679571-3683956 [-]	291	Complete	255-291 aa		SEG: 0.09 (24/255)	NCoils: 0.11 (28/255)	Swi3 [PF07962.11]	Chromosome segregation in meiosis protein 3 [IPR012923]	DNA damage checkpoint [GO:0000077]; mitotic cell cycle [GO:0000278]; nuclear lumen [GO:0031981]; intracellular non-membrane-bounded organelle [GO:0043232]; replication fork protection [GO:0048478]; interphase [GO:0051325]										10.1459	0	1.90762	0.0613587	2.36589	4.81419	6.59122	10.4149	9.58848	9.49706	14.0849	12.5915	2.72496	15.9549	139	0	57	1	94	277	527	499	423	451	1031	834	271	258
Acey_s0001.g381		Acey_s0001:3684174-3690884 [+]	414	Complete	414 aa				Aminotran_1_2 [PF00155.20]	Aminotransferase, class I/classII [IPR004839]; Aminotransferases, class-I, pyridoxal-phosphate-binding site [IPR004838]; Aspartate/other aminotransferase [IPR000796]; Pyridoxal phosphate-dependent transferase, major region, subdomain 1 [IPR015421]	L-aspartate:2-oxoglutarate aminotransferase activity [GO:0004069]; phospholipid binding [GO:0005543]; mitochondrial inner membrane [GO:0005743]; mitochondrial matrix [GO:0005759]; plasma membrane [GO:0005886]; oxaloacetate metabolic process [GO:0006107]; aspartate biosynthetic process [GO:0006532]; aspartate catabolic process [GO:0006533]; cell surface [GO:0009986]; fatty acid transport [GO:00159…	Housekeeping									88.1669	87.1269	93.6364	42.7328	16.6842	13.6113	25.1608	41.3746	42.2324	50.8901	57.5113	50.8988	6.72868	57.8012	2048	724	4742	1287	1145	1285	3248	3270	2674	3722	6899	5431	1116	1546
Acey_s0001.g382		Acey_s0001:3715488-3720299 [-]	121	Complete	90-121 aa		SEG: 0.39 (35/90)														0	1.59446	1.43749	0	15.673	1.63847	1.10278	1.69518	0.979121	1.34919	1.37676	1.60743	0.480795	2.19126	0	2	11	0	164	27	20	19	10	16	28	29	13	10
Acey_s0001.g383		Acey_s0001:3740005-3759076 [+]	637	Complete	445-637 aa	SigP+TM(10x); SigP+TM(5x); SigP+TM(7x)	SEG: 0.11 (57/505)	NCoils: 0.04 (21/595)	Na_Ca_ex [PF01699.23]	Sodium/calcium exchanger membrane region [IPR004837]	integral to membrane [GO:0016021]; metal ion transport [GO:0030001]; cell part [GO:0044464]; neurological system process [GO:0050877]; transmembrane transport [GO:0055085]										0.517758	20.9971	9.36076	1.50485	1.70262	0.715352	1.01328	0.642245	0.681349	0.754005	0.820713	0.883984	1.13504	0.826573	17	252	684	63	168	100	197	75	68	88	143	136	285	33
Acey_s0001.g384		Acey_s0001:3762340-3765888 [-]	170	Complete	151-170 aa						morphogenesis of an epithelium [GO:0002009]; embryo development ending in birth or egg hatching [GO:0009792]; regulation of cell migration [GO:0030334]; hatching [GO:0035188]; gonad morphogenesis [GO:0035262]; positive regulation of growth rate [GO:0040010]; vulval development [GO:0040025]; inductive cell migration [GO:0040039]; hermaphrodite genitalia morphogenesis [GO:0048815]										17.4883	13.5317	16.7764	2.70433	9.2064	8.37337	8.9523	6.33976	12.4173	16.1735	13.5615	15.1467	10.5882	12.6097	103	24	184	19	142	177	265	114	183	279	356	347	390	75
Acey_s0001.g385		Acey_s0001:3766503-3773197 [+]	444	Complete	444 aa		SEG: 0.11 (49/444)				nucleus [GO:0005634]; transforming growth factor beta receptor signaling pathway [GO:0007179]; oviposition [GO:0018991]; inductive cell migration [GO:0040039]; tail tip morphogenesis [GO:0045138]										5.26081	12.5399	7.41616	1.12881	2.39613	1.50293	1.17138	1.16942	1.65264	2.59062	1.4315	1.79368	1.18596	2.56439	139	113	408	37	180	156	168	103	122	220	185	205	211	75
Acey_s0001.g386		Acey_s0001:3774573-3778619 [-]	526	Complete	144-526 aa		SEG: 0.03 (12/393)	NCoils: 0.15 (21/144)	Vps51 [PF08700.10]	Conserved oligomeric Golgi complex subunit 1 [IPR033370]	morphogenesis of an epithelium [GO:0002009]; embryo development ending in birth or egg hatching [GO:0009792]; regulation of cell migration [GO:0030334]; hatching [GO:0035188]; gonad morphogenesis [GO:0035262]; positive regulation of growth rate [GO:0040010]; vulval development [GO:0040025]; inductive cell migration [GO:0040039]; hermaphrodite genitalia morphogenesis [GO:0048815]										7.71801	8.92819	11.8885	0	3.89513	4.2572	6.07842	5.07971	15.5447	12.9734	8.57306	10.5683	9.20775	7.72267	93	35	336	0	149	226	468	261	552	549	519	678	805	137
Acey_s0001.g387		Acey_s0001:3779283-3783625 [-]	314	Complete	282-314 aa				PITH [PF06201.12]; Sad1_UNC [PF07738.12]; Thioredoxin [PF00085.19]; Thioredoxin_2 [PF13098.5]	Thioredoxin [IPR005746]; Thioredoxin domain [IPR013766]; Thioredoxin, conserved site [IPR017937]	glycerol ether metabolic process [GO:0006662]; electron carrier activity [GO:0009055]; protein disulfide oxidoreductase activity [GO:0015035]; cell redox homeostasis [GO:0045454]										16.4837	26.3545	41.5477	2.9268	24.6873	16.371	20.0611	24.3928	38.6647	35.9356	34.4368	34.6138	18.5289	39.7704	241	149	1461	54	1127	1096	1865	1374	1795	1885	2689	2504	2036	704
Acey_s0001.g388		Acey_s0001:3784414-3784644 [+]	76	Complete	76 aa		SEG: 0.18 (14/76)														359.725	36.6481	35.2413	4.86688	27.3559	21.2837	31.5691	30.7421	71.8402	36.6274	42.1377	44.7451	26.6887	38.1249	617	22	130	11	143	150	302	180	345	203	356	337	311	73
Acey_s0001.g389		Acey_s0001:3786076-3786285 [+]	69	Complete	69 aa																143.106	7.57192	9.54966	0	4.56511	3.54728	1.54424	2.52302	23.6628	10.4568	2.51525	4.03478	2.63298	5.34128	216	4	31	0	21	22	13	13	100	51	19	27	27	9
Acey_s0001.g390		Acey_s0001:3786992-3790527 [-]	509	Complete	509 aa	TM(1x)	SEG: 0.05 (25/509)		SH3_1 [PF00018.27]; SH3_2 [PF07653.16]; SH3_9 [PF14604.5]	SH3 domain [IPR001452]	protein binding [GO:0005515]										109.601	18.8312	17.3656	1.21804	7.16784	7.98925	10.5886	13.2205	52.8277	37.9302	27.9202	34.3095	18.5584	26.0682	3226	197	1108	45	611	957	1737	1326	4141	3421	4072	4436	3781	861
Acey_s0001.g391		Acey_s0001:3793410-3793631 [+]	73	Complete	73 aa																0	0	0.28636	0	0	0	0	0.541233	0	0	0.250065	0	0.0906504	0.551682	0	0	1	0	0	0	0	3	0	0	2	0	1	1
Acey_s0001.g392		Acey_s0001:3807124-3807435 [+]	103	Complete	103 aa		SEG: 0.12 (12/103)														0.35088	1.00755	0.691868	0	0	0.155347	0	0.141174	0	0	0	0.156344	0	0.411873	1	1	4	0	0	2	0	1	0	0	0	2	0	1
Acey_s0001.g393		Acey_s0001:3813371-3815578 [-]	149	Complete	149 aa																0	0.521472	0.430631	0	0	0.366003	0.299213	0.0535253	0.276137	0	0.0381698	0.0883193	0.270088	0	0	1	5	0	0	8	9	1	4	0	1	2	10	0
Acey_s0001.g394		Acey_s0001:3817949-3820675 [+]	165	Complete	165 aa				MafB19-deam [PF14437.5]; dCMP_cyt_deam_1 [PF00383.22]	APOBEC/CMP deaminase, zinc-binding [IPR016192]; Cytidine and deoxycytidylate deaminases, zinc-binding [IPR002125]; Cytidine deaminase-like [IPR016193]	zinc ion binding [GO:0008270]; hydrolase activity, acting on carbon-nitrogen (but not peptide) bonds [GO:0016810]										23.7075	5.20681	7.30843	0	6.25383	7.72766	7.35717	11.4796	10.4803	14.1722	11.2101	11.1921	4.49929	13.4033	156	13	110	0	128	205	264	250	170	271	408	375	226	109
Acey_s0001.g395		Acey_s0001:3821423-3823082 [-]	273	Complete	273 aa				APG5 [PF04106.11]	Autophagy-related protein 5 [IPR007239]	cytoplasm [GO:0005737]; autophagy [GO:0006914]										29.1775	13.1046	16.1302	2.59271	3.94302	3.9766	6.1452	7.21997	7.87311	8.48853	8.90777	7.71936	2.77882	8.47822	400	58	439	41	143	200	426	303	250	314	575	449	246	121
Acey_s0001.g396		Acey_s0001:3825664-3828881 [-]	570	Complete	570 aa		SEG: 0.12 (71/570)	NCoils: 0.08 (46/570)													16.5626	9.25614	16.0184	2.72753	2.15774	2.58054	5.43046	7.96469	11.3126	12.7351	11.7011	15.4552	2.50761	11.7823	572	109	1143	121	207	339	988	883	1041	1346	1933	2293	577	441
Acey_s0001.g397		Acey_s0001:3829735-3830082 [-]	115	Complete	115 aa																0	0.816579	1.46174	0	0.468872	0	0.153726	0.0837202	0.204149	0.442232	0	0.455599	0.378599	0.256009	0	1	11	0	5	0	3	1	2	5	0	7	9	1
Acey_s0001.g398		Acey_s0001:3830155-3843293 [-]	353	Complete	305-353 aa				RGS [PF00615.18]		positive regulation of protein phosphorylation [GO:0001934]; desensitization of G-protein coupled receptor protein signaling pathway [GO:0002029]; negative regulation of the force of heart contraction by chemical signal [GO:0003108]; G-protein coupled receptor kinase activity [GO:0004703]; signal transducer activity [GO:0004871]; receptor activity [GO:0004872]; ATP binding [GO:0005524]; phospholi…										0.522193	6.05932	9.00751	0	1.40074	0.663488	0.933635	1.22652	4.00903	2.95242	2.60036	3.56125	1.24321	2.24089	9	36	354	0	77	46	95	72	211	175	230	276	161	48
Acey_s0001.g399		Acey_s0001:3865621-3866148 [+]	175	Complete	175 aa																0	0	0	0	0	0	0	0.0453218	0	0	0	0	0	0	0	0	0	0	0	0	0	1	0	0	0	0	0	0
Acey_s0001.g400		Acey_s0001:3874608-3899396 [+]	524	Complete	516-524 aa		SEG: 0.14 (71/524)														0.338871	0	0.0160865	0	0	0.257401	0.289068	0.188967	0.244656	0.210878	0.512314	0.485619	0.455154	0.313559	10	0	1	0	0	29	45	18	19	18	73	62	93	10
Acey_s0001.g401		Acey_s0001:3900687-3900917 [+]	76	Complete	76 aa		SEG: 0.16 (12/76)														0	0	0	0	0	2.82197	1.67253	0.512368	0	0.360862	0.9052	0.500437	1.28363	0.98446	0	0	0	0	0	20	16	3	0	2	8	4	16	2
Acey_s0001.g402		Acey_s0001:3904096-3904566 [+]	82	Complete	82 aa																0	0	0	0	0	0.118349	0.256667	0.273729	0.356283	0.301669	0.739776	0.592744	0.229864	1.39891	0	0	0	0	0	1	3	2	2	2	7	5	3	3
Acey_s0001.g403		Acey_s0001:3909261-3922401 [+]	327	Complete	68-327 aa	SigP; SigP+TM(1x); TM(1x)	SEG: 0.10 (25/257)														4.9767	32.7976	18.6036	2.1278	5.34812	3.20043	2.51897	1.53818	2.81558	4.04687	2.20543	2.63533	2.8451	3.01221	66	197	655	40	245	164	218	90	115	192	166	173	306	52
Acey_s0001.g404		Acey_s0001:3922622-3922921 [-]	99	Complete	66-99 aa																0	0	0.323252	0	0	0	0	0	0	0.436526	0	0	0	0	0	0	1	0	0	0	0	0	0	2	0	0	0	0
Acey_s0001.g405		Acey_s0001:3933096-3933594 [+]	66	Complete	66 aa																0	0	0	0	0	0.171643	0	0	0	0.218263	0	0.160615	0	0	0	0	0	0	0	1	0	0	0	1	0	1	0	0
Acey_s0001.g406		Acey_s0001:3939566-3939892 [+]	108	Complete	108 aa																0	0	0.597986	0	0.527481	0	0	0	0	0	0	0	0	0.28801	0	0	4	0	5	0	0	0	0	0	0	0	0	1
Acey_s0001.g407		Acey_s0001:3948184-3949580 [+]	177	Complete	165-177 aa		SEG: 0.08 (14/177)														1.99236	14.0971	5.94053	0	1.90643	0.758574	0.640016	0.382826	0.676794	0.425143	0.510257	0.972047	0.356043	1.26916	15	43	113	0	52	28	31	12	20	14	23	38	21	13
Acey_s0001.g408		Acey_s0001:3952444-3952689 [-]	81	Complete	81 aa																0	2.47394	0	0	0	0	0	0	0	0	0.183183	0	0	0	0	2	0	0	0	0	0	0	0	0	2	0	0	0
Acey_s0001.g409		Acey_s0001:3953317-3961434 [+]	163	Complete	163 aa		SEG: 0.10 (16/163)														169.448	6.03893	19.8432	9.16452	14.3386	2.75084	1.76425	1.37581	1.12912	23.1926	1.53503	16.1272	9.12328	28.4526	1179	17	338	101	325	89	75	36	27	617	64	604	503	265
Acey_s0001.g410		Acey_s0001:3963802-3964044 [-]	80	Complete	80 aa																0.539836	0	0	0	0	0	0	0	0	0.250598	0	0	0	0	1	0	0	0	0	0	0	0	0	2	0	0	0	0
Acey_s0001.g411		Acey_s0001:3966446-3974819 [-]	622	Complete	405-622 aa	SigP	SEG: 0.20 (81/405)	NCoils: 0.07 (28/405)									Cons_Secreted_Any; Secreted_Any				17.3593	13.8991	20.2685	2.01613	2.64161	3.04313	6.7899	7.45222	9.26262	12.6239	14.7835	12.8873	2.0762	13.3068	415	124	1111	64	194	320	943	643	682	1058	1818	1410	354	373
Acey_s0001.g412		Acey_s0001:3978551-3988069 [-]	358	Complete	358 aa		SEG: 0.11 (38/358)		Methyltransf_11 [PF08241.11]; Methyltransf_25 [PF13649.5]; Methyltransf_8 [PF05148.14]; Ubie_methyltran [PF01209.17]	Methyltransferase type 11 [IPR013216]	metabolic process [GO:0008152]; methyltransferase activity [GO:0008168]										1.01141	9.94486	3.89561	1.67461	0.415746	0.346429	0.196142	0.167654	0.185663	0.176464	0.293776	0.224783	0.24243	0.231325	20	67	159	42	23	27	21	11	10	11	28	19	33	5
Acey_s0001.g413		Acey_s0001:4012664-4012870 [+]	68	Complete	68 aa																0	0	0	12.7628	0.240797	0.491163	0.361846	0	0	1.57531	0.362977	1.32544	0.350713	0	0	0	0	25	1	3	3	0	0	8	3	9	4	0
Acey_s0001.g414		Acey_s0001:4021689-4022468 [+]	259	Complete	259 aa				DDE_3 [PF13358.5]; HTH_Tnp_Tc3_2 [PF01498.17]	Transposase, Tc1-like [IPR002492]	DNA binding [GO:0003677]; transposase activity [GO:0004803]; DNA recombination [GO:0006310]; DNA integration [GO:0015074]										0	0	0	0	0	0	0	0	0	0	0	0	0	0	0	0	0	0	0	0	0	0	0	0	0	0	0	0
Acey_s0001.g415		Acey_s0001:4042915-4043871 [-]	318	Complete	318 aa				DDE_3 [PF13358.5]; HTH_29 [PF13551.5]; HTH_32 [PF13565.5]	Homeodomain-like [IPR009057]	protein binding [GO:0005515]										0	0	0	0	0	0	0	0	0	0	0	0	0	0	0	0	0	0	0	0	0	0	0	0	0	0	0	0
Acey_s0001.g416		Acey_s0001:4044929-4045240 [+]	103	Complete	103 aa		SEG: 0.15 (15/103)				DNA double-strand break processing [GO:0000729]; DNA catabolic process, endonucleolytic [GO:0000737]; endonuclease activity [GO:0004519]; transposase activity [GO:0004803]; nucleus [GO:0005634]; transposition, DNA-mediated [GO:0006313]; protein homodimerization activity [GO:0042803]; structure-specific DNA binding [GO:0043566]; negative regulation of cell cycle arrest [GO:0071157]; positive regul…										0	0	0	0	0	0.171643	0	0	0	0	0	0.0803073	0.103809	0	0	0	0	0	0	2	0	0	0	0	0	1	2	0
Acey_s0001.g417		Acey_s0001:4048300-4048836 [-]	178	Complete	121-178 aa				RVT_1 [PF00078.26]		RNA binding [GO:0003723]; RNA-directed DNA polymerase activity [GO:0003964]; RNA-dependent DNA replication [GO:0006278]										0	0	0	0	0	0	0	0	0	0.0800728	0	0	0.0761678	0	0	0	0	0	0	0	0	0	0	1	0	0	2	0
Acey_s0001.g418		Acey_s0001:4051925-4052173 [+]	82	Complete	82 aa																0	0	0	0	0	0.506755	0.0933334	0	0.185922	0	0	0.111744	0	0	0	0	0	0	0	4	1	0	1	0	0	1	0	0
Acey_s0001.g419		Acey_s0001:4075401-4076250 [+]	193	Complete	145-193 aa	SigP	SEG: 0.08 (14/180)										Cons_Secreted_200; Cons_Secreted_Any; Secreted_200; Secreted_Any				0.833028	6.11301	3.76321	6.02829	2.03324	0.688279	0.482295	1.17213	1.67973	0.702124	0.877452	0.956139	0.580874	2.01785	5	12	50	57	32	14	14	22	24	12	24	23	20	12
Acey_s0001.g420		Acey_s0001:4079409-4079633 [+]	74	Complete	74 aa		SEG: 0.96 (71/74)														0	0	0	0	0	0.147804	0.217778	0.177905	0.650726	0.375897	0.369888	0.414921	0.0893914	1.08804	0	0	0	0	0	1	2	1	3	2	3	3	1	2
Acey_s0001.g421		Acey_s0001:4081285-4081518 [-]	77	Complete	77 aa																0	0	0	0	0	0.140024	0.412632	0.337084	0	0.356113	0	0	0.25406	0	0	0	0	0	0	1	4	2	0	2	0	0	3	0
Acey_s0001.g422		Acey_s0001:4082482-4082694 [+]	70	Complete	70 aa		SEG: 0.14 (10/70)														1.3669	2.32898	4.47676	0	0.544049	0.178078	0.62204	0	0	0.522425	0	0.67569	0.568667	0.688217	2	1	15	0	3	1	5	0	0	3	0	5	6	1
Acey_s0001.g423		Acey_s0001:4084199-4084453 [+]	84	Complete	84 aa	TM(1x)	SEG: 0.14 (12/84)														23.6225	116.32	61.462	45.7701	50.7934	22.3846	28.1159	34.1578	32.3119	35.464	41.3254	35.1395	10.3571	36.4681	47	81	263	120	308	183	312	232	180	228	405	307	140	81
Acey_s0001.g424		Acey_s0001:4085012-4085215 [+]	67	Complete	67 aa																0.702137	0.227795	3.56127	6.9746	2.70836	2.33685	0.90883	2.82633	1.62872	0.724822	1.848	0.60018	0.22524	1.80876	1	0	11	15	12	14	7	14	7	4	14	4	2	3
Acey_s0001.g425		Acey_s0001:4085334-4087230 [+]	98	Complete	92-98 aa																0.432937	0	1.08679	0	0.284109	0	0	0	0	0	0.157121	0.19719	0.115107	0	1	0	6	0	2	0	0	0	0	0	2	2	2	0
Acey_s0001.g426		Acey_s0001:4087681-4087959 [-]	74	Complete	66-74 aa	SigP	SEG: 0.12 (9/74)										Cons_Secreted_100; Cons_Secreted_150; Cons_Secreted_200; Cons_Secreted_Any; Secreted_100; Secreted_150; Secreted_200; Secreted_Any				0	0	2.62342	0	0.588397	1.02986	2.02323	3.099	5.03788	2.40089	5.29775	3.85475	0.311428	4.42235	0	0	8	0	3	6	16	15	20	11	37	24	3	7
Acey_s0001.g427		Acey_s0001:4089986-4093272 [+]	85	Complete	74-85 aa		SEG: 0.18 (13/74)														0.607315	0	0.564765	0	0.398542	0	0.17618	0	0	0	0.797961	0.223778	0.65085	0	1	0	2	0	2	0	2	0	0	0	8	2	9	0
Acey_s0001.g428		Acey_s0001:4095735-4096313 [-]	192	Complete	192 aa																0.114116	0	0.0440569	0	0	0	0	0	0	0.0899415	0	0	0.0143226	0	1	0	1	0	0	0	0	0	0	3	0	0	1	0
Acey_s0001.g429		Acey_s0001:4096750-4098093 [-]	369	Complete	190-369 aa			NCoils: 0.11 (21/190)													0.115687	0.306615	0.505049	0	0.0373334	0	0.00930564	0.0969513	0	0.034434	0.0442848	0	0.0494233	0.0971678	1	1	10	0	1	0	1	4	0	1	2	0	4	1
Acey_s0001.g430		Acey_s0001:4109330-4123296 [+]	309	Complete	263-309 aa					Armadillo-type fold [IPR016024]	binding [GO:0005488]; transport [GO:0006810]; embryo development [GO:0009790]; cellular process [GO:0009987]; growth [GO:0040007]										7.5928	6.84364	10.1936	0	2.82238	3.89475	5.78559	6.52551	17.3715	22.595	13.7545	14.1175	3.57407	10.0691	102	28	254	0	101	182	381	258	521	795	832	758	296	131
Acey_s0001.g431		Acey_s0001:4127771-4128028 [+]	85	Complete	85 aa																0	0	1.10064	0	1.33935	0.331677	0.168279	0.412148	0.350953	0.152048	0.266344	0.655248	1.19703	0.342588	0	0	6	0	9	3	2	3	2	1	3	8	22	1
Acey_s0001.g432		Acey_s0001:4136508-4137044 [-]	178	Complete	178 aa																0	0	0	0	0.0452441	0.495619	0	0	0	0.117581	0.0280788	0.130165	0.0200846	0.121021	0	0	0	0	1	15	0	0	0	3	1	4	1	1
Acey_s0001.g433		Acey_s0001:4137536-4137847 [+]	103	Complete	103 aa																0.352635	0	0.584687	3.79979	0	0.13361	0.04369	0	0	0.123817	0	0.3399	0.123008	0.363769	1	0	6	25	0	2	1	0	0	2	0	7	4	2
Acey_s0001.g434		Acey_s0001:4158744-4181810 [+]	1370	Complete	1369-1370 aa		SEG: 0.06 (85/1370)	NCoils: 0.13 (178/1370)	IQ [PF00612.26]; Myosin_head [PF00063.20]	IQ motif, EF-hand binding site [IPR000048]; Myosin head, motor domain [IPR001609]	motor activity [GO:0003774]; ATP binding [GO:0005524]; vesicle-mediated transport [GO:0016192]; myosin complex [GO:0016459]; Rab GTPase binding [GO:0017137]; cytoplasmic part [GO:0044444]; intracellular organelle part [GO:0044446]										2.11671	3.82727	4.54926	0.398298	1.0939	1.25644	1.97916	2.02487	5.62713	6.80836	4.01412	5.19981	2.85964	3.37781	190	117	847	45	277	449	963	604	1340	1883	1733	1988	1711	331
Acey_s0001.g435		Acey_s0001:4199590-4218893 [+]	505	Complete	125-505 aa		SEG: 0.10 (13/130)	NCoils: 0.22 (28/130)	DIL [PF01843.18]		SNARE binding [GO:0000149]; motor activity [GO:0003774]; actin binding [GO:0003779]; ATP binding [GO:0005524]; melanin metabolic process [GO:0006582]; exocytosis [GO:0006887]; cell-cell signaling [GO:0007267]; cytoplasmic membrane-bounded vesicle [GO:0016023]; myosin complex [GO:0016459]; transmission of nerve impulse [GO:0019226]; actin filament-based movement [GO:0030048]; melanosome localizati…										67.8801	19.9499	16.7992	1.43543	19.9478	10.521	10.4933	10.145	43.5919	15.7792	13.8688	15.5898	16.3952	8.90146	1138	100	567	35	955	724	967	541	1617	786	1165	1253	1909	156
Acey_s0001.g436		Acey_s0001:4222069-4224171 [+]	247	Complete	247 aa		SEG: 0.06 (14/247)	NCoils: 0.28 (69/247)													10.4651	0	0.186555	0.0565471	0	9.10009	9.61398	5.6843	7.67091	12.2395	10.0418	16.1338	25.9091	2.45381	133	0	5	1	0	460	666	240	273	497	640	918	2280	35
Acey_s0001.g437		Acey_s0001:4224244-4224688 [+]	114	Complete	74-114 aa		SEG: 0.08 (9/114)														14.5756	1.73523	0	0	0.996354	11.8243	12.0867	8.00575	8.45944	7.33	8.13754	13.1392	21.0964	2.17608	38	1	0	0	5	100	161	58	69	67	100	141	346	7
Acey_s0001.g438		Acey_s0001:4224860-4227815 [-]	417	Complete	417 aa		SEG: 0.03 (14/417)		Chlorophyllase [PF07224.10]; Chlorophyllase2 [PF12740.6]; PAF-AH_p_II [PF03403.12]	Platelet-activating factor acetylhydrolase [IPR005065]; Platelet-activating factor acetylhydrolase, eucaryote [IPR016715]	reproduction [GO:0000003]; nematode larval development [GO:0002119]; 1-alkyl-2-acetylglycerophosphocholine esterase activity [GO:0003847]; embryo development ending in birth or egg hatching [GO:0009792]; embryonic body morphogenesis [GO:0010172]; lipid catabolic process [GO:0016042]										25.8815	61.6506	42.8512	21.0068	13.5931	6.99308	6.88669	11.4824	11.9208	9.97922	12.8989	10.9596	6.41806	9.68305	590	443	1877	510	804	582	805	814	612	593	1288	987	898	216
Acey_s0001.g439		Acey_s0001:4229830-4230054 [+]	74	Complete	74 aa																1.82195	6.94092	1.33247	0	0	1.18243	0.326667	0.711622	0.216909	0.375897	0	0	0.446957	0	3	4	5	0	0	8	3	4	1	2	0	0	5	0
Acey_s0001.g440		Acey_s0001:4251798-4254401 [-]	298	Complete	127-298 aa				PARP [PF00644.19]; PARP_reg [PF02877.13]	Poly(ADP-ribose) polymerase, catalytic domain [IPR012317]; Poly(ADP-ribose) polymerase, regulatory domain [IPR004102]	telomere maintenance [GO:0000723]; NAD+ ADP-ribosyltransferase activity [GO:0003950]; nuclear envelope [GO:0005635]; transcription factor complex [GO:0005667]; nucleolus [GO:0005730]; base-excision repair [GO:0006284]; transcription from RNA polymerase II promoter [GO:0006366]; transcription factor binding [GO:0008134]; protein autoprocessing [GO:0016540]; cellular response to insulin stimulus [G…										91.8306	16.8833	7.10408	24.2148	14.27	10.9665	6.83953	9.14476	14.8972	9.15133	9.62505	8.87985	6.43569	7.62216	610	38	138	135	332	288	326	228	299	259	397	304	353	82
Acey_s0001.g441		Acey_s0001:4255177-4262637 [-]	613	Complete	613 aa		SEG: 0.06 (35/613)		PADR1 [PF08063.11]; PARP_reg [PF02877.13]; WGR [PF05406.14]; zf-PARP [PF00645.17]	Poly(ADP-ribose) polymerase, regulatory domain [IPR004102]; Zinc finger, PARP-type [IPR001510]	DNA binding [GO:0003677]; NAD+ ADP-ribosyltransferase activity [GO:0003950]; protein binding [GO:0005515]; nucleoplasm [GO:0005654]; DNA repair [GO:0006281]; protein ADP-ribosylation [GO:0006471]; zinc ion binding [GO:0008270]; gene expression [GO:0010467]; protein complex [GO:0043234]; regulation of biological process [GO:0050789]										20.8288	2.44759	2.29161	0.020618	1.34683	1.20562	1.3485	1.29786	7.37008	5.06779	3.15938	3.35013	2.42143	3.42031	779	34	195	1	153	195	293	172	780	621	615	585	628	150
Acey_s0001.g442		Acey_s0001:4265362-4277113 [-]	1093	Complete	232-1093 aa	TM(5x); TM(7x)	SEG: 0.04 (38/933)		PADR1 [PF08063.11]; PARP [PF00644.19]; PARP_reg [PF02877.13]; Per1 [PF04080.12]; WGR [PF05406.14]; zf-PARP [PF00645.17]	Poly(ADP-ribose) polymerase, catalytic domain [IPR012317]; Poly(ADP-ribose) polymerase, regulatory domain [IPR004102]; Zinc finger, PARP-type [IPR001510]	telomere maintenance [GO:0000723]; DNA binding [GO:0003677]; NAD+ ADP-ribosyltransferase activity [GO:0003950]; nuclear envelope [GO:0005635]; transcription factor complex [GO:0005667]; nucleolus [GO:0005730]; base-excision repair [GO:0006284]; transcription from RNA polymerase II promoter [GO:0006366]; transcription factor binding [GO:0008134]; zinc ion binding [GO:0008270]; protein autoprocessi…										4.40708	4.82769	4.05651	0.848571	1.6114	7.85	8.43592	9.25227	9.89695	10.4929	10.8952	11.3002	9.97013	8.53031	158	102	530	61	82	557	955	591	722	1047	1453	1440	1479	262
Acey_s0001.g443		Acey_s0001:4273788-4274054 [+]	88	Complete	88 aa																0	0	0	0	0.152633	0.446302	0.153261	0	0	0.141885	0.0944395	0	0.20541	0	0	0	0	0	1	4	2	0	0	1	1	0	3	0
Acey_s0001.g444		Acey_s0001:4277202-4283753 [-]	409	Complete	367-409 aa	TM(6x)			DUF766 [PF05571.11]												16.4642	15.4583	11.9815	2.4289	3.14326	3.8517	5.92267	9.78938	16.2156	14.9782	15.5456	15.2886	6.48514	13.2417	365	100	470	52	167	286	596	583	729	783	1439	1239	838	273
Acey_s0001.g445		Acey_s0001:4284119-4289920 [-]	390	Complete	128-390 aa	SigP; TM(2x); TM(3x)	SEG: 0.17 (44/261)		Seipin [PF06775.13]	Seipin family [IPR009617]	small molecule metabolic process [GO:0044281]; glycerolipid metabolic process [GO:0046486]; regulation of biological process [GO:0050789]										27.0757	41.7902	26.6647	13.591	8.5048	14.8787	19.2321	28.5308	28.5702	31.8004	28.5588	21.8663	10.3475	24.0361	242	161	620	176	235	506	1089	930	1004	1125	1601	1378	891	367
Acey_s0001.g446		Acey_s0001:4290098-4293649 [+]	233	Complete	233 aa	TM(6x)	SEG: 0.10 (23/233)		CDP-OH_P_transf [PF01066.20]	CDP-alcohol phosphatidyltransferase [IPR000462]	mitochondrion [GO:0005739]; CDP-diacylglycerol-glycerol-3-phosphate 3-phosphatidyltransferase activity [GO:0008444]; cardiolipin synthase activity [GO:0008808]; integral to membrane [GO:0016021]; lipid storage [GO:0019915]; cardiolipin biosynthetic process [GO:0032049]; regulation of cell proliferation [GO:0042127]; regulation of mitochondrial membrane potential [GO:0051881]										5.94712	14.6808	13.7587	7.46907	3.62753	3.58207	4.22413	6.18428	7.18414	9.05818	8.45961	8.25472	2.98179	10.3375	65	47	269	87	97	134	223	197	168	250	398	346	198	108
Acey_s0001.g447		Acey_s0001:4294140-4297726 [-]	260	Complete	119-260 aa				KR [PF08659.9]; adh_short [PF00106.24]; adh_short_C2 [PF13561.5]		nucleotide binding [GO:0000166]; oxidoreductase activity [GO:0016491]; oxidation-reduction process [GO:0055114]										7.62533	25.1891	5.67529	5.26624	1.74093	1.2007	3.69664	9.13355	7.36636	8.30999	13.3748	11.7282	0.276609	15.5515	99	98	141	95	66	51	246	347	230	289	732	580	23	190
Acey_s0001.g448		Acey_s0001:4302646-4303915 [+]	400	Complete	388-400 aa		SEG: 0.05 (21/400)														0	0	0.0189587	0	0	0.0103155	0.0230508	0.012364	0	0.0125438	0.0319989	0.00913766	0	0.0350946	0	0	1	0	0	1	3	1	0	1	4	1	0	1
Acey_s0001.g449		Acey_s0001:4319611-4325397 [+]	450	Complete	450 aa	SigP	SEG: 0.29 (129/450)										Cons_Secreted_Any; Secreted_Any				0	0.198322	0.162741	0	2.1261	0.0277324	0.0335555	0.0861367	0	0.0570745	0.0147071	0.0167223	0.0763186	0	0	2	10	0	176	3	5	8	0	5	2	2	15	0
Acey_s0001.g450		Acey_s0001:4329543-4346063 [+]	573	Complete	557-573 aa	TM(1x)	SEG: 0.08 (43/573)		Phosphodiest [PF01663.21]	Alkaline phosphatase-like, alpha/beta/alpha [IPR017849]; Alkaline-phosphatase-like, core domain [IPR017850]; Type I phosphodiesterase/nucleotide pyrophosphatase/phosphate transferase [IPR002591]	catalytic activity [GO:0003824]; metabolic process [GO:0008152]										0.589889	4.44871	0.704713	0	1.3506	0.380513	0.434462	0.347847	0.753067	1.20693	0.622988	0.547385	1.91134	1.23347	19	53	51	0	129	49	78	38	64	118	101	80	429	45
Acey_s0001.g451		Acey_s0001:4346398-4349833 [+]	350	Complete	350 aa		SEG: 0.08 (27/350)														1.71293	7.68293	1.47227	0	2.90355	0.455617	0.673968	0.436854	0.830668	0.995103	0.800958	0.771135	1.79021	1.97564	32	47	55	0	147	32	66	26	38	52	69	60	218	38
Acey_s0001.g452		Acey_s0001:4353383-4359270 [+]	582	Complete	540-582 aa				Phosphodiest [PF01663.21]	Alkaline phosphatase-like, alpha/beta/alpha [IPR017849]; Alkaline-phosphatase-like, core domain [IPR017850]; Extracellular Endonuclease, subunit A [IPR020821]; Type I phosphodiesterase/nucleotide pyrophosphatase/phosphate transferase [IPR002591]	nucleic acid binding [GO:0003676]; metabolic process [GO:0008152]; hydrolase activity [GO:0016787]; metal ion binding [GO:0046872]										0	1.16572	0.104363	0	0	0.0242769	0	0.00955564	0	0.0105427	0	0.0368989	0.0140948	0.467817	0	13	7	0	0	3	0	1	0	1	0	5	3	17
Acey_s0001.g453		Acey_s0001:4364123-4369898 [+]	379	Complete	155-379 aa	SigP											Cons_Secreted_Any; Hco_Cons_Secreted_any; Secreted_Any				0	0	0.758473	1.74557	1.6207	0.561079	0.379058	0.198847	0.0377439	0.0323416	0.117993	0.132026	0.283764	0.0806388	0	0	11	24	41	26	10	7	1	1	9	5	14	1
Acey_s0001.g454		Acey_s0001:4376605-4379958 [+]	334	Complete	312-334 aa	TM(4x)	SEG: 0.01 (4/334)		Bestrophin [PF01062.20]		chloride channel activity [GO:0005254]; inorganic anion transport [GO:0015698]; negative regulation of ion transport [GO:0043271]; membrane part [GO:0044425]										0.307146	42.1925	7.34401	0	0.734994	0.972555	0.729815	0.746708	2.99449	2.12631	0.332038	0.417546	2.23911	1.49403	5	232	247	0	33	60	62	35	119	100	24	30	242	26
Acey_s0001.g455		Acey_s0001:4382132-4383644 [+]	151	Complete	151 aa																0.346407	52.0775	9.72847	14.6543	1.74968	3.45013	1.90391	1.85672	2.3339	1.34271	0.555064	0.491854	2.0068	1.57281	2	100	118	90	30	84	66	40	43	27	14	11	67	9
Acey_s0001.g456		Acey_s0001:4398942-4401685 [+]	270	Complete	253-270 aa	SigP+TM(5x); TM(5x)			7TM_GPCR_Srt [PF10321.8]; 7TM_GPCR_Srv [PF10323.8]; 7TM_GPCR_Srx [PF10328.8]; 7tm_1 [PF00001.20]	GPCR, rhodopsin-like, 7TM [IPR017452]											0	0.243616	0.0784357	0	0.234856	0.207896	0.0447046	0.0244133	0	0	0.0526652	0	0.0515557	0.0787137	0	1	2	0	8	10	3	1	0	0	3	0	4	1
Acey_s0001.g457		Acey_s0001:4411716-4412006 [+]	96	Complete	96 aa																0	0	0	0	0	0.725617	0.0874495	0.156259	0	0	0.104304	0.114998	0	0.483235	0	0	0	0	0	7	1	1	0	0	1	1	0	1
Acey_s0001.g458		Acey_s0001:4416753-4417103 [+]	116	Complete	116 aa		SEG: 0.12 (14/116)														0.511126	0.800876	2.47628	0	0.637073	0.112552	0.500779	0.698939	0.414877	1.16233	0.596279	0.702454	0.415553	0.243121	2	1	19	0	7	2	10	9	5	16	10	11	11	1
Acey_s0001.g459		Acey_s0001:4419116-4421994 [+]	252	Complete	121-252 aa																2.50318	9.49906	9.12988	0	1.30715	4.19649	3.88281	3.33494	7.17085	9.32356	10.8038	8.66995	11.2768	4.42557	10	13	78	0	16	68	84	44	78	119	209	150	299	20
Acey_s0001.g460		Acey_s0001:4430650-4436739 [+]	582	Complete	420-582 aa				Vps52 [PF04129.11]												2.37928	9.49696	11.2082	0	2.29272	3.45017	4.07571	4.32801	5.44593	6.82609	7.37711	7.37212	5.09718	4.94387	81	92	656	0	159	369	622	370	430	599	1056	941	965	151
Acey_s0001.g461		Acey_s0001:4437575-4439302 [-]	252	Complete	221-252 aa																20.0686	6.76649	4.56249	0	8.79179	2.73928	4.04612	7.25578	5.94077	7.14544	7.74991	6.09678	1.28615	7.09739	221	27	101	0	253	105	216	235	158	219	413	308	94	84
Acey_s0001.g462		Acey_s0001:4439829-4447308 [-]	506	Complete	506 aa	TM(6x)	SEG: 0.15 (77/506)		Cation_efflux [PF01545.20]	Cation efflux protein [IPR002524]	cation transport [GO:0006812]; cation transmembrane transporter activity [GO:0008324]; membrane [GO:0016020]; positive regulation of biological process [GO:0048518]; cellular response to stimulus [GO:0051716]; transmembrane transport [GO:0055085]										5.89287	4.97352	8.50748	3.1817	13.3139	3.78596	3.91307	5.25821	7.39744	11.4628	7.5415	8.13926	3.25953	8.71423	174	46	482	107	1023	401	575	472	521	933	982	949	594	256
Acey_s0001.g463		Acey_s0001:4456020-4456376 [+]	118	Complete	118 aa	TM(3x)															0	0	0	0	0.17823	0	0.243478	0.477361	0.388011	0.168103	0.0551386	0.123703	0.0799526	0.243288	0	0	0	0	2	0	5	6	4	2	1	2	2	1
Acey_s0001.g464		Acey_s0001:4456457-4458800 [+]	215	Complete	215 aa			NCoils: 0.10 (22/215)	FHA [PF00498.25]	Forkhead-associated (FHA) domain [IPR000253]; SMAD/FHA domain [IPR008984]	protein binding [GO:0005515]; smooth endoplasmic reticulum [GO:0005790]; integral to plasma membrane [GO:0005887]; muscle contraction [GO:0006936]										2.47444	5.70785	5.81381	0	1.45594	1.49309	3.51509	4.66995	16.068	16.3124	8.75237	9.95673	4.56572	9.05627	25	19	119	0	41	60	190	157	423	504	417	416	306	97
Acey_s0001.g465		Acey_s0001:4460318-4461568 [+]	284	Complete	284 aa	SigP	SEG: 0.12 (35/284)	NCoils: 0.25 (70/284)			protein binding [GO:0005515]; plasma membrane [GO:0005886]; integral to membrane [GO:0016021]; intracellular organelle [GO:0043229]; cytoplasmic part [GO:0044444]						Secreted_Any				6.95374	4.87148	5.08203	0	1.46932	1.73285	3.25361	3.96264	8.54135	10.5747	6.51523	7.22152	3.70886	6.36953	104	26	168	0	65	109	277	205	356	506	496	491	382	108
Acey_s0001.g466		Acey_s0001:4466757-4470062 [+]	167	Complete	118-167 aa	SigP	SEG: 0.14 (16/118)		Armet [PF10208.8]		nucleic acid binding [GO:0003676]	Housekeeping					Cons_Secreted_200; Cons_Secreted_Any; Hco_Cons_Secreted_200; Hco_Cons_Secreted_any; Secreted_200; Secreted_Any				74.5817	110.968	122.302	102.267	171.616	117.24	103.673	119.022	234.437	201.219	146.503	147.544	105.438	180.033	506	245	1470	784	3622	3533	3987	2604	3471	3313	4362	3669	3756	1173
Acey_s0001.g467		Acey_s0001:4472625-4482701 [+]	290	Complete	151-290 aa			NCoils: 0.17 (49/290)	UQ_con [PF00179.25]		ubiquitin ligase complex [GO:0000151]; double-strand break repair via homologous recombination [GO:0000724]; DNA double-strand break processing [GO:0000729]; MyD88-dependent toll-like receptor signaling pathway [GO:0002755]; ubiquitin-protein ligase activity [GO:0004842]; ATP binding [GO:0005524]; nucleus [GO:0005634]; endoplasmic reticulum [GO:0005783]; cytosol [GO:0005829]; postreplication repa…	Housekeeping									85.6709	129.369	177.472	51.6705	71.3784	36.459	60.1811	73.8902	107.112	96.1299	126.097	106.222	58.2687	120.263	1247	373	2756	454	2219	1624	2963	2205	3864	2574	4648	3864	2860	1006
Acey_s0001.g468		Acey_s0001:4481830-4482162 [-]	110	Complete	110 aa																257.451	17.2099	5.14995	54.0959	27.0337	12.0748	1.46911	2.26758	19.2302	1.44906	11.8259	13.6735	0.652635	13.2623	824	19	35	228	264	159	26	25	172	15	187	192	14	47
Acey_s0001.g469		Acey_s0001:4492397-4509124 [-]	194	Complete	184-194 aa		SEG: 0.10 (18/185)		UQ_con [PF00179.25]		ATP binding [GO:0005524]; acid-amino acid ligase activity [GO:0016881]; post-translational protein modification [GO:0043687]										107.042	29.4995	75.1071	8.79409	23.2782	15.4584	22.8989	26.2219	27.1731	35.7668	42.1544	36.9222	26.0861	42.7166	915	85	1306	94	537	525	1013	713	629	957	1690	1305	1438	381
Acey_s0001.g470		Acey_s0001:4509165-4509614 [-]	117	Complete	117 aa																8.1571	15.024	45.4243	0.210021	9.98876	7.13947	13.6456	14.1063	13.5417	22.7822	37.0263	28.1096	23.0562	38.1778	31	19	353	1	110	106	275	174	137	266	659	446	566	154
Acey_s0001.g471		Acey_s0001:4512040-4516574 [+]	319	Complete	86-319 aa		SEG: 0.17 (15/86)			Zinc finger, C2H2 [IPR007087]	intracellular [GO:0005622]; zinc ion binding [GO:0008270]										10.302	19.5298	36.1812	20.6474	8.26529	10.7006	9.26646	9.66604	8.93332	8.50494	8.75909	9.29229	5.99604	9.52641	38	30	406	56	97	154	226	147	156	170	227	218	250	49
Acey_s0001.g472		Acey_s0001:4540642-4540980 [-]	112	Complete	112 aa				GIY-YIG [PF01541.23]		nuclease activity [GO:0004518]; intracellular [GO:0005622]; DNA repair [GO:0006281]										0	0.430816	0	0	0	0.0366961	0.0811035	0	0	0	0	0	0.0443875	0	0	1	0	0	0	1	2	0	0	0	0	0	1	0
Acey_s0001.g473		Acey_s0001:4543235-4543573 [+]	112	Complete	112 aa				GIY-YIG [PF01541.23]		nuclease activity [GO:0004518]; intracellular [GO:0005622]; DNA repair [GO:0006281]										0	0.430816	0	0	0	0.0366961	0.0811035	0	0	0	0	0	0.0443875	0	0	1	0	0	0	1	2	0	0	0	0	0	1	0
Acey_s0001.g474		Acey_s0001:4545521-4545841 [-]	106	Complete	106 aa		SEG: 0.11 (12/106)														0	0	0	0	0	0.406178	0.299237	0.29334	0	0.2066	0.542126	0.228048	0.638705	0	0	0	0	0	0	5	5	3	0	2	8	3	13	0
Acey_s0001.g475		Acey_s0001:4553650-4554027 [-]	125	Complete	125 aa		SEG: 0.12 (15/125)		CBFD_NFYB_HMF [PF00808.22]; Histone [PF00125.23]	Histone H2A [IPR002119]; Histone H2A/H2B/H3 [IPR007125]; Histone-fold [IPR009072]	nucleosome [GO:0000786]; DNA binding [GO:0003677]; nucleus [GO:0005634]; nucleosome assembly [GO:0006334]										0	0	0	0	0	0	0	0	0	0	0	0	0.0357566	0	0	0	0	0	0	0	0	0	0	0	0	0	1	0
Acey_s0001.g476		Acey_s0001:4565491-4570368 [-]	284	Complete	284 aa	SigP			Phospholip_B [PF04916.12]								Secreted_Any				0	16.2004	69.3106	10.2746	0	0	0	0	0	0	0	0	0	0	0	81	2091	185	0	0	0	0	0	0	0	0	0	0
Acey_s0001.g477		Acey_s0001:4593072-4597526 [-]	73	Complete	67-73 aa	SigP											Secreted_100; Secreted_150; Secreted_200; Secreted_Any				0	3.56962	0.290451	0	0	1.82432	0	0	0	0	0	0	0	0	0	2	1	0	0	12	0	0	0	0	0	0	0	0
Acey_s0001.g478		Acey_s0001:4622332-4637711 [+]	685	Complete	685 aa	SigP	SEG: 0.03 (20/685)		COesterase [PF00135.27]		carboxylesterase activity [GO:0004091]; receptor activity [GO:0004872]; integral to plasma membrane [GO:0005887]; synapse assembly [GO:0007416]; cell surface [GO:0009986]; neurexin family protein binding [GO:0042043]; synapse [GO:0045202]						Cons_Secreted_Any; Hco_Cons_Secreted_any; Secreted_Any				0.219763	6.27731	9.85259	0.89711	1.01685	0.662519	0.607085	0.590137	1.35748	0.823881	1.19761	1.05652	0.998215	0.708691	9	88	845	46	117	105	134	80	148	103	239	188	278	32
Acey_s0001.g479		Acey_s0001:4637859-4640285 [+]	164	Complete	164 aa	TM(1x)	SEG: 0.13 (22/164)														0.154584	10.7002	21.4832	2.64661	3.713	1.34803	1.42836	0.696316	0.505439	0.753097	1.82738	1.29209	1.3487	0.719707	1	24	295	21	68	34	50	15	9	15	55	35	60	5
Acey_s0001.g480		Acey_s0001:4652260-4652748 [+]	162	Complete	162 aa		SEG: 0.06 (10/162)														0	0	0	0	0	0	0	0	0	0	0	0	0	0	0	0	0	0	0	0	0	0	0	0	0	0	0	0
Acey_s0001.g481		Acey_s0001:4662332-4663527 [+]	254	Complete	242-254 aa		SEG: 0.05 (12/254)		Phospholip_B [PF04916.12]												0.162287	14.7182	80.2754	93.246	0.0853912	0	0.0148542	0	0	0.0523177	0.18257	0.036738	0.0487687	0	2	65	2138	1449	3	0	1	0	0	2	11	2	4	0
Acey_s0001.g482		Acey_s0001:4671594-4678612 [-]	150	Complete	76-150 aa	SigP; TM(1x)															0	4501.05	1172.99	179.632	361.939	42.5674	27.1268	26.4724	14.1598	13.7127	21.5422	17.5262	30.6362	16.1901	0	3351	5406	486	2241	346	334	187	119	115	214	171	439	43
Acey_s0001.g483		Acey_s0001:4686700-4707565 [-]	738	Complete	727-738 aa		SEG: 0.06 (41/738)		DUF3548 [PF12068.7]; RabGAP-TBC [PF00566.17]		Rab GTPase activator activity [GO:0005097]; intracellular [GO:0005622]; regulation of Rab GTPase activity [GO:0032313]										1.65527	14.929	19.1898	2.69425	1.76707	0.784807	1.17383	1.20412	1.51274	1.86102	1.36741	1.44318	0.712516	2.29512	74	238	1861	154	230	144	297	187	191	267	309	293	223	116
Acey_s0001.g484		Acey_s0001:4707974-4708492 [+]	172	Complete	172 aa																0	0	0	0	0	0	0	0	0	0	0	0.0624429	0.0391295	0	0	0	0	0	0	0	0	0	0	0	0	2	2	0
Acey_s0001.g485		Acey_s0001:4725344-4741955 [-]	1089	Complete	878-1089 aa		SEG: 0.10 (91/878)		RPE65 [PF03055.14]	Carotenoid oxygenase [IPR004294]; Integrase-like, catalytic domain [IPR013762]	DNA binding [GO:0003677]; DNA recombination [GO:0006310]; DNA integration [GO:0015074]										0	0.933445	0.441165	0	6.72107	0.0184589	0.0134713	0.0109608	0.0267431	0	0.0185764	0.0623791	0.0105733	0.0825226	0	18	52	0	1057	4	4	2	4	0	5	15	4	5
Acey_s0001.g486		Acey_s0001:4744255-4744539 [-]	94	Complete	94 aa																0	0	0	0	0	0	0.0675427	0	0	0	0	0	0.061297	0	0	0	0	0	0	0	1	0	0	0	0	0	1	0
Acey_s0001.g487		Acey_s0001:4746262-4746538 [-]	75	Complete	75 aa																1.1818	1.6552	1.84056	13.1428	4.84713	0	0	0.342599	0	0	0.238575	0.403707	0.085496	1.05658	2	1	7	33	25	0	0	2	0	0	2	3	1	2
Acey_s0001.g488		Acey_s0001:4767756-4768808 [-]	85	Complete	85 aa				FARP [PF01581.15]	FMRFamide-related peptide-like [IPR002544]	extracellular region [GO:0005576]; neuropeptide signaling pathway [GO:0007218]; second-messenger-mediated signaling [GO:0019932]; negative regulation of locomotion [GO:0040013]										0	1069.68	718.914	257.264	149.44	23.6751	20.0845	19.4297	17.7231	15.0528	9.77502	9.73432	16.5605	12.323	0	762	3147	690	927	198	228	135	101	99	98	87	229	28
Acey_s0001.g489		Acey_s0001:4789097-4791370 [+]	318	Complete	318 aa					GNAT domain [IPR000182]	N-acetyltransferase activity [GO:0008080]; metabolic process [GO:0008152]										93.0199	81.8512	104.21	15.8772	4.17312	0.31127	0.422889	0.618702	2.35543	1.12938	0.238962	0.606025	0.290873	1.27867	1601	464	3588	358	194	20	37	33	100	56	20	45	34	24
Acey_s0001.g490		Acey_s0001:4797053-4801025 [+]	360	Complete	318-360 aa					GNAT domain [IPR000182]	N-acetyltransferase activity [GO:0008080]; metabolic process [GO:0008152]										9.32738	22.913	142.221	38.5373	6.79472	0.168789	0.105028	0.133333	0.365887	0.473442	0.151325	0.341104	0.595296	12.1368	157	133	4990	853	325	12	10	8	18	27	14	28	77	229
Acey_s0001.g491		Acey_s0001:4801333-4801662 [-]	87	Complete	87 aa				PID [PF00640.22]	PTB/PI domain [IPR006020]	protein binding [GO:0005515]										52.2819	19.0121	17.6796	31.3799	32.2819	6.47765	7.07305	14.0623	15.6174	12.2085	23.6407	18.1844	6.5761	15.3272	110	14	80	87	207	56	83	101	92	83	245	168	94	36
Acey_s0002.g492		Acey_s0002:8673-9593 [+]	161	Complete	148-161 aa		SEG: 0.10 (15/148)				ciliary or flagellar motility [GO:0001539]; axoneme [GO:0005930]; microtubule basal body [GO:0005932]; proteolysis [GO:0006508]; determination of left/right symmetry [GO:0007368]; nonmotile primary cilium [GO:0031513]; nonmotile primary cilium assembly [GO:0035058]; intraflagellar transport [GO:0042073]; eye photoreceptor cell development [GO:0042462]; photoreceptor cell maintenance [GO:0045494];…										0	0	0.0832534	0	0	0	0	0	0	0	0	0	0	0	0	0	1	0	0	0	0	0	0	0	0	0	0	0
Acey_s0002.g493		Acey_s0002:9816-10187 [-]	123	Complete	123 aa				DUF1759 [PF03564.14]												0	0	0	0	0	0	0	0	0	0	0	0	0	0	0	0	0	0	0	0	0	0	0	0	0	0	0	0
Acey_s0002.g494		Acey_s0002:11624-12328 [+]	234	Complete	234 aa			NCoils: 0.09 (21/234)													0	0	0	0	0	0	0	0	0	0	0	0.0331063	0	0	0	0	0	0	0	0	0	0	0	0	0	2	0	0
Acey_s0002.g495		Acey_s0002:15615-16442 [-]	275	Complete	275 aa					RNA-directed DNA polymerase, eukaryota [IPR003286]	RNA binding [GO:0003723]; RNA-directed DNA polymerase activity [GO:0003964]; RNA-dependent DNA replication [GO:0006278]										0.343695	2.88369	0.596599	0	3.13025	1.62104	1.20793	1.19076	0.993525	1.02415	1.76595	1.08785	1.01245	0.642077	5	14	17	0	118	85	88	52	32	38	117	67	89	9
Acey_s0002.g496		Acey_s0002:19375-19953 [-]	192	Complete	192 aa																0	0	0	0	0	0	0.0225196	0	0.101463	0	0	0.145934	0	0	0	0	0	0	0	0	1	0	2	0	0	5	0	0
Acey_s0002.g497		Acey_s0002:24779-25099 [-]	106	Complete	106 aa		SEG: 0.17 (18/106)				nonmotile primary cilium [GO:0031513]; nonmotile primary cilium assembly [GO:0035058]										0	0	0	0	0	0	0	0	0	0	0	0	0	0	0	0	0	0	0	0	0	0	0	0	0	0	0	0
Acey_s0002.g498		Acey_s0002:43103-43911 [+]	92	Complete	92 aa	TM(1x)															0.432937	0	0	3.28547	53.6966	946.704	1380	1121.37	1036.01	747.627	1236.58	1014.35	1256.27	732.197	1	0	0	10	378	8985	17778	8842	6700	5580	14069	10288	19714	1888
Acey_s0002.g499		Acey_s0002:45987-46271 [+]	94	Complete	94 aa																0.832889	0	0	2.84428	64.0855	725.166	1166.89	922.14	446.956	343.978	1089.54	545.325	981.548	527.482	2	0	0	9	469	7155	15628	7559	3005	2669	12887	5750	16013	1414
Acey_s0002.g500		Acey_s0002:46683-46991 [-]	102	Complete	102 aa																0.358415	0	0	1.08798	43.5129	517.089	605.351	510.898	542.258	417.949	458.201	485.335	422.73	310.466	1	0	0	4	370	5928	9420	4866	4236	3768	6297	5946	8013	967
Acey_s0002.g501		Acey_s0002:47449-48585 [+]	101	Complete	101 aa																0	0	0	0	0	0.385451	0.172626	0.0920032	0	0	0	0	0	0	0	0	0	0	0	5	3	1	0	0	0	0	0	0
Acey_s0002.g502		Acey_s0002:49293-49670 [-]	125	Complete	125 aa		SEG: 0.10 (12/125)														0	0	0	0	0.159417	0.0591214	0.392	0	0	0	0.246592	0.165968	0.0715131	0	0	0	0	0	2	1	9	0	0	0	5	3	2	0
Acey_s0002.g503		Acey_s0002:59480-60175 [-]	231	Complete	231 aa	TM(1x)															0	0	0	0	0	0.146989	0.163374	0	0	0	0	0	0.0659102	0	0	0	0	0	0	7	11	0	0	0	0	0	5	0
Acey_s0002.g504		Acey_s0002:70978-71377 [-]	77	Complete	77 aa						transmembrane receptor protein tyrosine kinase activity [GO:0004714]; ATP binding [GO:0005524]; protein phosphorylation [GO:0006468]; transmembrane receptor protein tyrosine kinase signaling pathway [GO:0007169]; embryo development ending in birth or egg hatching [GO:0009792]; integral to membrane [GO:0016021]; collagen and cuticulin-based cuticle development [GO:0040002]; positive regulation of …										0	3.12222	3.90673	0	0	0	0	0	0	0.356113	0.106714	0.353347	0.537465	0	0	2	15	0	0	0	0	0	0	2	1	3	7	0
Acey_s0002.g505		Acey_s0002:87027-88394 [+]	341	Complete	341 aa	SigP	SEG: 0.08 (28/341)	NCoils: 0.06 (21/341)	Astacin [PF01400.23]	Metallopeptidase, catalytic domain [IPR024079]; Peptidase M12A, astacin [IPR001506]; Peptidase, metallopeptidase [IPR006026]	metalloendopeptidase activity [GO:0004222]; proteolysis [GO:0006508]; multicellular organismal development [GO:0007275]; zinc ion binding [GO:0008270]						Cons_Secreted_Any; Hco_Cons_Secreted_any; Secreted_Any				0	0	0.298629	0	0.0428275	0	0	0	0	0	0	0	0	0	0	0	13	0	3	0	0	0	0	0	0	0	0	0
Acey_s0002.g506		Acey_s0002:94875-112816 [+]	884	Complete	810-884 aa	SigP+TM(2x); TM(1x); TM(2x)	SEG: 0.13 (117/884)		Peptidase_M1 [PF01433.19]	Peptidase M1, membrane alanine aminopeptidase, N-terminal [IPR014782]	nematode larval development [GO:0002119]; proteolysis [GO:0006508]; metallopeptidase activity [GO:0008237]; zinc ion binding [GO:0008270]; embryo development ending in birth or egg hatching [GO:0009792]; growth [GO:0040007]; locomotion [GO:0040011]										0.0392255	0.589765	2.00712	0	0.705835	0.225248	0.161815	0.0503296	0.163772	0.207173	0.173225	0.199824	0.0616612	0.0548218	2	11	219	0	99	45	42	8	22	33	42	44	22	3
Acey_s0002.g507		Acey_s0002:114860-118407 [-]	397	Complete	317-397 aa		SEG: 0.12 (47/397)		ShK [PF01549.23]												0	1.44714	0.0268209	0	0.0197386	0	0	0	0	0	0.0182233	0.0206176	0	0	0	9	1	0	1	0	0	0	0	0	2	2	0	0
Acey_s0002.g508		Acey_s0002:126548-129029 [-]	190	Complete	189-190 aa	SigP	SEG: 0.48 (91/190)		EB [PF01683.17]								Cons_Secreted_200; Cons_Secreted_Any; Hco_Cons_Secreted_200; Hco_Cons_Secreted_any; Secreted_200; Secreted_Any				0	0	0.174557	0	0.251071	0	0.0457163	0	0	0	0	0	0	0.220979	0	0	3	0	6	0	2	0	0	0	0	0	0	2
Acey_s0002.g509		Acey_s0002:131461-137792 [-]	397	Complete	397 aa		SEG: 0.03 (12/397)		CRAL_TRIO [PF00650.19]	GOLD domain [IPR009038]	transport [GO:0006810]; integral to membrane [GO:0016021]										0.0897202	5.92363	13.5561	57.4053	18.2061	1.45561	0.868619	1.09645	0.424833	0.651003	0.67509	0.806732	0.433269	0.572943	2	45	636	1608	1164	127	104	81	26	46	73	77	65	14
Acey_s0002.g510		Acey_s0002:159706-159939 [-]	77	Complete	77 aa																0	0	0	0	0.188783	0	0	0	0	0	0	0.262055	0.0846866	0	0	0	0	0	1	0	0	0	0	0	0	2	1	0
Acey_s0002.g511		Acey_s0002:167983-168483 [+]	82	Complete	82 aa																2.08222	1.48734	1.69429	0	0.512411	0.126689	0.28	0	0	0.161099	0.105682	0	0	0.466303	4	1	7	0	3	1	3	0	0	1	1	0	0	1
Acey_s0002.g512		Acey_s0002:169057-173059 [-]	503	Complete	500-503 aa		SEG: 0.02 (11/503)	NCoils: 0.04 (21/503)	RIO1 [PF01163.21]	Protein kinase domain [IPR000719]; RIO kinase [IPR000687]; RIO kinase, conserved site [IPR018935]; Serine/threonine-protein kinase Rio3 [IPR017406]	protein serine/threonine kinase activity [GO:0004674]; ATP binding [GO:0005524]; protein phosphorylation [GO:0006468]										79.1054	174.206	346.185	61.1575	59.7388	39.0618	53.9138	63.8091	98.1507	128.767	86.0073	110.292	64.3674	143.036	2372	1896	22722	2479	5316	4881	9052	6549	8239	12528	13385	15320	13762	5010
Acey_s0002.g513		Acey_s0002:176549-180577 [+]	420	Complete	414-420 aa		SEG: 0.11 (46/420)		PCI [PF01399.26]	Proteasome component (PCI) domain [IPR000717]	reproduction [GO:0000003]; proteasome complex [GO:0000502]; nematode larval development [GO:0002119]; protein binding [GO:0005515]; nucleus [GO:0005634]; apoptotic process [GO:0006915]; determination of adult lifespan [GO:0008340]; embryo development ending in birth or egg hatching [GO:0009792]										35.2288	99.3666	56.7194	10.3162	15.4835	12.5916	13.4071	14.966	35.5611	29.6335	26.0083	27.4627	20.1827	22.1082	848	808	2805	301	1033	1205	1752	1191	2288	2190	2995	2810	3183	567
Acey_s0002.g514		Acey_s0002:185644-221284 [+]	2188	Complete	632-2188 aa		SEG: 0.17 (145/854)	NCoils: 0.07 (42/632)	CNOT1_CAF1_bind [PF16415.4]; CNOT1_HEAT [PF16418.4]; CNOT1_TTP_bind [PF16417.4]; DUF3819 [PF12842.6]; Not1 [PF04054.14]		gene expression [GO:0010467]; mRNA metabolic process [GO:0016071]										11.1969	27.0944	24.376	1.27888	4.79564	8.63503	9.8796	8.60411	34.9066	27.3989	19.199	22.6368	20.4555	13.016	547	434	2566	89	669	1536	2643	1409	4736	4275	4566	4954	6815	717
Acey_s0002.g515		Acey_s0002:221331-222196 [-]	145	Complete	145 aa	SigP											Cons_Secreted_150; Cons_Secreted_200; Cons_Secreted_Any; Secreted_150; Secreted_200; Secreted_Any				0	1.13171	1.01271	0	0.136501	0.666222	0.466235	0.116517	1.03751	0.256739	0	0.0892161	0.055836	0.176801	0	2	11	0	2	13	13	2	14	4	0	2	2	1
Acey_s0002.g516		Acey_s0002:222094-223965 [+]	321	Complete	260-321 aa				Not1 [PF04054.14]		nuclear-transcribed mRNA poly(A) tail shortening [GO:0000289]; cytoplasmic mRNA processing body [GO:0000932]; protein binding [GO:0005515]; cytosol [GO:0005829]; transcription, DNA-dependent [GO:0006351]										53.1336	26.9545	27.9996	12.1792	11.7955	13.2874	15.6413	14.4585	38.9946	23.4183	21.8456	26.444	18.758	16.0437	751	111	731	197	425	619	1041	594	1243	873	1265	1355	1476	214
Acey_s0002.g517		Acey_s0002:223881-224093 [+]	70	Complete	70 aa	TM(1x)															121.303	65.1756	86.1665	150.988	58.7794	58.3337	56.8776	56.9219	60.5893	37.7159	62.1802	56.9337	43.9454	42.9884	186	35	284	307	274	367	486	301	279	192	469	383	465	74
Acey_s0002.g518		Acey_s0002:225233-228883 [-]	302	Complete	220-302 aa		SEG: 0.12 (26/220)		FRG1 [PF06229.11]; Fascin [PF06268.12]												7.26791	12.2544	7.94553	1.11454	3.83914	2.69514	4.15372	6.02592	6.08204	6.08818	6.2372	5.80944	2.02993	7.6117	106	66	260	22	174	179	357	337	242	282	488	392	209	130
Acey_s0002.g519		Acey_s0002:229621-231007 [+]	128	Complete	128 aa				Rad60-SLD [PF11976.7]; Ribosomal_L40e [PF01020.16]; Ubiquitin_2 [PF14560.5]; ubiquitin [PF00240.22]	Ribosomal protein L40e [IPR001975]; Ubiquitin domain [IPR000626]	G1 phase of mitotic cell cycle [GO:0000080]; S phase of mitotic cell cycle [GO:0000084]; nuclear-transcribed mRNA catabolic process, nonsense-mediated decay [GO:0000184]; activation of MAPK activity [GO:0000187]; protein polyubiquitination [GO:0000209]; M/G1 transition of mitotic cell cycle [GO:0000216]; nematode larval development [GO:0002119]; antigen processing and presentation of exogenous pe…	Housekeeping									325.041	1352.76	1867.77	2605.92	887.274	337.596	396.968	573.43	555.753	690.595	484.494	509.64	321.499	673.313	1445	2332	19223	16587	11904	6135	9873	8642	7309	10926	11423	10674	10401	3620
Acey_s0002.g520		Acey_s0002:231077-234660 [-]	518	Complete	518 aa	SigP	SEG: 0.12 (62/518)										Cons_Secreted_Any; Hco_Cons_Secreted_any; Secreted_Any				0.0983004	0.489007	0.307467	0.35557	0.516687	0.265278	0.100161	0.0921315	0.225092	0.0994037	0.188308	0.148478	0.162035	0.306631	3	5	19	14	43	30	16	9	18	9	27	19	33	10
Acey_s0002.g521		Acey_s0002:251205-256911 [-]	362	Complete	356-362 aa		SEG: 0.03 (12/362)		Pribosyl_synth [PF14572.5]; Pribosyltran [PF00156.26]; Pribosyltran_N [PF13793.5]	Ribose-phosphate diphosphokinase [IPR005946]	magnesium ion binding [GO:0000287]; ribose phosphate diphosphokinase activity [GO:0004749]; nucleoside metabolic process [GO:0009116]; nucleotide biosynthetic process [GO:0009165]; kinase activity [GO:0016301]; phosphorylation [GO:0016310]										4.06628	28.6923	30.9182	7.01369	4.21151	4.33604	6.51395	11.0448	9.93096	10.9417	12.6733	13.9594	3.17548	15.3525	81	186	1228	165	229	318	660	691	506	651	1142	1137	395	314
Acey_s0002.g522		Acey_s0002:263395-263601 [-]	68	Complete	68 aa																0	0	0.312793	0	0	0	0	0	0	0	0	0.153202	0.198036	0	0	0	1	0	0	0	0	0	0	0	0	1	2	0
Acey_s0002.g523		Acey_s0002:268936-271479 [+]	188	Complete	180-188 aa																0.638314	2.55871	4.23332	1.213	0.375189	0.179699	0.110622	0.286834	0.319948	0.0784253	0.176173	0.170216	0.15991	1.00423	5	7	72	12	9	6	5	8	7	2	7	6	9	9
Acey_s0002.g524		Acey_s0002:272884-283290 [-]	244	Complete	244 aa	TM(1x)															0.247843	2.98504	1.7781	0	0.508566	0.19604	0.0631444	0.180158	0.095595	0.109598	0.384524	0.11784	0.163913	0.942744	3	12	44	0	17	9	4	7	3	4	22	6	13	12
Acey_s0002.g525		Acey_s0002:292633-307859 [+]	1967	Complete	1957-1967 aa		SEG: 0.07 (128/1967)	NCoils: 0.50 (988/1967)	Myosin_N [PF02736.18]; Myosin_head [PF00063.20]; Myosin_tail_1 [PF01576.18]	IQ motif, EF-hand binding site [IPR000048]; Myosin head, motor domain [IPR001609]; Myosin tail [IPR002928]; Myosin, N-terminal, SH3-like [IPR004009]	cytokinesis [GO:0000910]; establishment of planar polarity [GO:0001736]; motor activity [GO:0003774]; actin binding [GO:0003779]; ATP binding [GO:0005524]; plasma membrane [GO:0005886]; muscle contraction [GO:0006936]; ovarian follicle cell migration [GO:0007297]; dorsal closure, spreading of leading edge cells [GO:0007395]; axon guidance [GO:0007411]; axonal fasciculation [GO:0007413]; Malpighia…										15.5143	8.4252	7.32109	0.0955943	5.49807	4.76514	5.7748	7.12379	19.3737	19.7862	16.1618	17.0081	3.77192	17.824	2078	423	2224	17	2256	2783	4594	3456	7669	9105	11230	10520	3546	2795
Acey_s0002.g526		Acey_s0002:309947-315808 [+]	284	Complete	247-284 aa		SEG: 0.07 (18/247)	NCoils: 0.60 (147/247)	Myosin_tail_1 [PF01576.18]	Myosin tail [IPR002928]	microfilament motor activity [GO:0000146]; cytokinesis after mitosis [GO:0000281]; stress fiber [GO:0001725]; ATP binding [GO:0005524]; cytosol [GO:0005829]; cell cortex [GO:0005938]; muscle contraction [GO:0006936]; axon guidance [GO:0007411]; brain development [GO:0007420]; structural constituent of muscle [GO:0008307]; myosin complex [GO:0016459]; actin filament-based movement [GO:0030048]; my…										176.614	0.213235	0.869598	0	40.8906	9.23879	8.43739	12.5379	35.7056	27.4136	7.56547	15.8155	7.10443	43.4214	2273	1	25	0	1583	514	625	568	1362	1210	498	917	617	639
Acey_s0002.g527		Acey_s0002:334078-344416 [+]	233	Complete	221-233 aa	SigP+TM(3x); TM(4x)	SEG: 0.24 (53/221)		Tetraspannin [PF00335.19]	Tetraspanin [IPR000301]; Tetraspanin, EC2 domain [IPR008952]; Tetraspanin, conserved site [IPR018503]; Tetraspanin/Peripherin [IPR018499]	protein binding [GO:0005515]; single fertilization [GO:0007338]; central nervous system development [GO:0007417]; cell surface [GO:0009986]; integral to membrane [GO:0016021]; cellular component organization [GO:0016043]; plasma membrane part [GO:0044459]; cellular developmental process [GO:0048869]; biological regulation [GO:0065007]										4.84113	39.6722	53.5855	6.7383	21.8139	8.27359	8.51322	8.61533	17.2779	13.3524	7.26519	7.23483	7.10275	8.65506	53	120	995	68	558	299	437	267	411	371	313	283	437	83
Acey_s0002.g528		Acey_s0002:353952-359832 [-]	317	Complete	312-317 aa				Ras [PF00071.21]; Roc [PF08477.12]	Small GTP-binding protein domain [IPR005225]; Small GTPase superfamily [IPR001806]; Small GTPase superfamily, Ras type [IPR020849]	GTPase activity [GO:0003924]; GTP binding [GO:0005525]; intracellular [GO:0005622]; GTP catabolic process [GO:0006184]; small GTPase mediated signal transduction [GO:0007264]; protein transport [GO:0015031]; membrane [GO:0016020]										0.988966	16.7488	3.80496	1.16062	0.405881	0.140671	0.0728461	0.1012	0.101782	0.0694444	0.129598	0.171818	0.0991696	0	17	102	140	25	20	10	7	6	5	4	11	13	12	0
Acey_s0002.g529		Acey_s0002:442624-445501 [-]	469	Complete	469 aa					Zinc finger, C2H2 [IPR007087]	intracellular [GO:0005622]; zinc ion binding [GO:0008270]										2.45134	0.899339	3.33769	1.2081	0.678393	0.682841	0.767864	1.06989	4.34884	1.67966	1.44981	1.42692	0.747956	1.37901	67	9	204	45	55	77	118	101	340	150	204	180	145	44
Acey_s0002.g530		Acey_s0002:451855-455462 [+]	182	Complete	181-182 aa																8.48271	0	0.300596	0	0	0.344905	1.35173	1.74583	2.88688	1.77216	2.50289	0.779642	0.87959	0.703502	63	0	5	0	0	10	55	43	55	39	97	28	46	6
Acey_s0002.g531		Acey_s0002:458059-464070 [-]	501	Complete	501 aa				CRAL_TRIO [PF00650.19]; CRAL_TRIO_N [PF03765.14]	Cellular retinaldehyde binding/alpha-tocopherol transport [IPR001071]; GOLD domain [IPR009038]	transporter activity [GO:0005215]; intracellular [GO:0005622]; transport [GO:0006810]; integral to membrane [GO:0016021]										11.8	47.9577	21.1453	4.18235	3.56058	4.05211	6.05348	11.0097	16.2348	19.0144	19.3444	18.5387	3.05078	18.9844	344	460	1246	150	286	452	929	1030	1211	1643	2661	2285	579	586
Acey_s0002.g532		Acey_s0002:466004-471653 [-]	282	Complete	278-282 aa				PRELI [PF04707.13]		transporter activity [GO:0005215]; Golgi apparatus [GO:0005794]; transport [GO:0006810]; integral to membrane [GO:0016021]										20.9937	42.8175	18.4947	11.5256	8.31441	5.12515	5.19021	9.07855	18.2049	21.0785	18.1189	16.4597	3.86119	14.6396	302	203	539	189	328	288	402	431	681	917	1218	995	352	221
Acey_s0002.g533		Acey_s0002:483473-483976 [-]	167	Complete	167 aa		SEG: 0.09 (15/167)	NCoils: 0.42 (70/167)													0.295748	0	0.062922	0	0.144303	0.100768	0.0714333	0.03912	0.0985775	0	0.318636	0.0636837	0.0671662	0	2	0	1	0	3	3	3	1	2	0	11	2	3	0
Acey_s0002.g534		Acey_s0002:484285-484533 [+]	82	Complete	82 aa																0	0	0.484084	0	0	0.124702	0.093019	0	0	0	0.105682	0	0	0	0	0	2	0	0	1	1	0	0	0	1	0	0	0
Acey_s0002.g535		Acey_s0002:494331-498237 [-]	374	Complete	369-374 aa		SEG: 0.07 (25/374)		LRR_1 [PF00560.32]; LRR_4 [PF12799.6]; LRR_8 [PF13855.5]; LRR_9 [PF14580.5]	Leucine-rich repeat [IPR001611]	protein binding [GO:0005515]										18.5759	57.5492	41.7379	76.5665	43.2281	5.10024	5.06676	7.18753	5.77009	8.14094	7.70918	7.98631	8.93662	24.8772	371	356	1596	1657	2264	370	516	447	278	458	664	608	1085	485
Acey_s0002.g536		Acey_s0002:501891-513107 [-]	640	Complete	195-640 aa		SEG: 0.13 (26/195)		5_nucleotid [PF05761.13]		reproduction [GO:0000003]; nematode larval development [GO:0002119]; embryo development ending in birth or egg hatching [GO:0009792]; positive regulation of growth rate [GO:0040010]; metal ion binding [GO:0046872]										18.6245	8.41816	30.7284	18.3158	11.8525	4.15811	3.95984	3.71567	11.0236	5.21474	5.30692	4.18337	3.29339	2.49091	283	64	941	226	423	257	300	189	502	296	424	312	443	48
Acey_s0002.g537		Acey_s0002:527972-532302 [+]	355	Complete	355 aa	TM(6x)	SEG: 0.14 (48/355)				cellular process [GO:0009987]; regulation of biological process [GO:0050789]										15.2073	12.2958	9.38529	0.0492644	4.96009	1.50556	4.06968	7.30722	14.6555	18.2958	14.261	14.9231	3.87975	13.3129	282	70	329	1	233	97	375	411	619	880	1114	1044	423	232
Acey_s0002.g538		Acey_s0002:535056-545913 [-]	753	Complete	631-753 aa		SEG: 0.08 (52/659)	NCoils: 0.03 (21/753)	Kdo [PF06293.13]; Kinase-like [PF14531.5]; Pkinase [PF00069.24]; Pkinase_Tyr [PF07714.16]	Protein kinase domain [IPR000719]; Protein kinase, ATP binding site [IPR017441]; Serine/threonine-protein kinase, active site [IPR008271]	reproduction [GO:0000003]; magnesium ion binding [GO:0000287]; protein serine/threonine kinase activity [GO:0004674]; protein binding [GO:0005515]; ATP binding [GO:0005524]; nucleus [GO:0005634]; cytoplasm [GO:0005737]; response to stress [GO:0006950]; transforming growth factor beta receptor signaling pathway [GO:0007179]; positive regulation of growth rate [GO:0040010]; positive regulation of m…										5.931	7.43169	5.94842	0.021084	1.69992	1.35891	1.64159	2.34306	6.81876	7.73275	5.70611	6.92975	1.41367	4.74363	268	113	536	1	205	234	381	331	789	1028	1253	1353	431	233
Acey_s0002.g539		Acey_s0002:546344-551414 [-]	497	Complete	430-497 aa		SEG: 0.05 (23/497)	NCoils: 0.05 (21/440)	zf-C2H2_4 [PF13894.5]	Zinc finger C2H2-type/integrase DNA-binding domain [IPR013087]; Zinc finger, C2H2 [IPR007087]	magnesium ion binding [GO:0000287]; nucleic acid binding [GO:0003676]; inorganic diphosphatase activity [GO:0004427]; protein binding [GO:0005515]; cytoplasm [GO:0005737]; phosphate-containing compound metabolic process [GO:0006796]; zinc ion binding [GO:0008270]; oviposition [GO:0018991]										3.09835	9.46777	10.7463	4.01611	1.88822	1.54936	1.13957	1.36067	3.83347	2.90983	2.31759	3.60068	1.08527	4.18969	85	85	608	123	140	174	173	122	270	246	317	423	201	128
Acey_s0002.g540		Acey_s0002:550746-550955 [+]	69	Complete	69 aa																0	3.56086	6.00861	0	1.89002	0.0768005	0.22647	0	0	1.08147	0.254135	0.831008	1.06752	0.558115	0	2	20	0	9	0	2	0	0	5	2	6	11	1
Acey_s0002.g541		Acey_s0002:551255-551686 [+]	143	Complete	143 aa																16.8785	15.5604	10.4595	17.1008	5.77765	2.89909	2.7107	3.46737	4.74006	3.27515	2.42487	3.21045	0.630838	3.17865	92	27	115	134	91	62	79	64	76	58	67	78	25	20
Acey_s0002.g542		Acey_s0002:553718-554193 [+]	74	Complete	66-74 aa	TM(1x)	SEG: 0.15 (10/66)														0	0	0	0	0.231411	0.514928	0.632258	0	0.251894	0	0	0.143956	1.21027	0	0	0	0	0	1	3	5	0	1	0	0	1	13	0
Acey_s0002.g543		Acey_s0002:555817-568537 [-]	281	Complete	211-281 aa		SEG: 0.13 (36/281)		Methyltransf_3 [PF01596.16]	O-methyltransferase, family 3 [IPR002935]	O-methyltransferase activity [GO:0008171]										0.612804	0	0.142484	0	0.213033	0.12225	0.280867	0.200586	0.14549	0.0630893	0	0.141216	0.245667	0.186103	6	0	3	0	7	7	17	8	4	2	0	7	20	2
Acey_s0002.g544		Acey_s0002:568704-569941 [+]	323	Complete	323 aa		SEG: 0.15 (50/323)														0	7.87229	4.95816	0	5.19066	1.989	1.04099	0.737216	1.60888	1.10961	0.346568	0.221427	1.42421	0.424829	0	49	188	0	271	140	97	43	87	69	32	18	187	9
Acey_s0002.g545		Acey_s0002:571537-578481 [-]	686	Complete	686 aa		SEG: 0.08 (56/686)			Armadillo-type fold [IPR016024]	actin binding [GO:0003779]; imaginal disc-derived wing morphogenesis [GO:0007476]; tissue development [GO:0009888]; Rho GTPase binding [GO:0017048]; actin cytoskeleton organization [GO:0030036]										0.193175	0.825904	0.712977	0	0.262971	0.214319	0.0444481	0.0800824	0.0695616	0.030672	0.0638097	0.0440005	0.138572	0.0437594	8	12	63	0	31	35	10	11	8	4	13	8	39	2
Acey_s0002.g546		Acey_s0002:592046-599665 [-]	284	Complete	284 aa	TM(3x)	SEG: 0.27 (76/284)		Claudin_2 [PF13903.5]	PMP-22/EMP/MP20/Claudin superfamily [IPR004031]											0.651949	5.72894	10.1866	1.61799	7.42602	2.65678	4.52658	7.09064	7.84386	8.05079	9.26241	7.65472	3.15655	8.27522	10	26	282	29	287	142	336	327	301	360	632	459	309	127
Acey_s0002.g547		Acey_s0002:609259-618920 [-]	552	Complete	225-552 aa	SigP+TM(2x); TM(3x); TM(6x)	SEG: 0.06 (14/225)		Ank [PF00023.29]; Ank_2 [PF12796.6]; Ank_3 [PF13606.5]; Ank_4 [PF13637.5]; Ank_5 [PF13857.5]; DHHC [PF01529.19]	Ankyrin repeat [IPR002110]; Zinc finger, DHHC-type, palmitoyltransferase [IPR001594]	signal transducer activity [GO:0004871]; protein binding [GO:0005515]; zinc ion binding [GO:0008270]; magnesium ion transmembrane transporter activity [GO:0015095]; magnesium ion transport [GO:0015693]; protein palmitoylation [GO:0018345]; protein-cysteine S-palmitoleyltransferase activity [GO:0019706]; Golgi-associated vesicle membrane [GO:0030660]; lipoprotein transport [GO:0042953]; positive r…										11.4184	18.4361	10.5774	1.18086	5.88326	5.72296	4.06321	4.57595	4.44114	3.15811	4.40779	1.99771	3.10015	2.54337	234	123	386	43	288	423	448	261	246	208	487	232	513	56
Acey_s0002.g548		Acey_s0002:650713-655596 [-]	372	Complete	372 aa		SEG: 0.07 (26/372)		PALP [PF00291.24]		morphogenesis of an epithelium [GO:0002009]; catalytic activity [GO:0003824]; metabolic process [GO:0008152]; pyridoxal phosphate binding [GO:0030170]; positive regulation of growth rate [GO:0040010]; locomotion [GO:0040011]; hermaphrodite genitalia development [GO:0040035]										3.98481	0	0.270438	0.0394866	0.0163949	8.42924	8.74054	4.38199	7.99064	6.74598	7.35333	10.6	16.5349	1.80356	81	0	12	1	1	708	1004	309	442	431	755	972	2354	42
Acey_s0002.g549		Acey_s0002:656585-657371 [-]	128	Complete	128 aa																1.16294	0	0	0.353014	0	6.28322	7.25617	4.01991	12.793	7.77388	10.2467	9.90513	22.6978	1.87513	5	0	0	2	0	111	174	59	154	108	217	187	663	9
Acey_s0002.g550		Acey_s0002:658612-662212 [-]	433	Complete	371-433 aa		SEG: 0.10 (37/371)		PALP [PF00291.24]		morphogenesis of an epithelium [GO:0002009]; catalytic activity [GO:0003824]; metabolic process [GO:0008152]; pyridoxal phosphate binding [GO:0030170]; positive regulation of growth rate [GO:0040010]; locomotion [GO:0040011]; hermaphrodite genitalia development [GO:0040035]										10.1824	0	0	0.149341	0	15.7485	21.821	11.827	19.8395	17.4676	18.7573	23.4325	59.2627	6.81229	218	0	0	4	0	1408	2729	917	1233	1278	2128	2304	9503	176
Acey_s0002.g551		Acey_s0002:665176-666760 [-]	138	Complete	85-138 aa	SigP			ASPRs [PF17641.1]					ASPR [aligned, as "ASPR-s0002.g551", residues 12-137]			Cons_Secreted_150; Cons_Secreted_200; Cons_Secreted_Any; Secreted_150; Secreted_200; Secreted_Any				0	0	0.685333	0	10.9621	0.119571	0	0.143923	0.175477	0.152048	0.0997451	0	0	0.195847	0	0	3	0	105	1	0	1	1	1	1	0	0	1
Acey_s0002.g552		Acey_s0002:667334-673761 [-]	588	Complete	128-588 aa	SigP; TM(1x); TM(2x)	SEG: 0.03 (12/451)		FAD_binding_3 [PF01494.18]; Mito_carr [PF00153.26]; SE [PF08491.9]	FAD-binding domain [IPR002938]; FAD/NAD(P)-binding domain [IPR023753]; Ubiquinone biosynthesis hydroxylase UbiH/COQ6 [IPR010971]; Ubiquinone biosynthesis hydroxylase, UbiH/UbiF/VisC/COQ6, conserved site [IPR018168]; Ubiquinone biosynthesis monooxygenase COQ6 [IPR000689]	monooxygenase activity [GO:0004497]; ubiquinone biosynthetic process [GO:0006744]; flavin adenine dinucleotide binding [GO:0050660]; oxidation-reduction process [GO:0055114]										24.6023	20.5282	21.7495	11.8552	10.7451	5.22855	9.57014	13.9768	17.4744	18.136	17.135	16.8356	3.14566	17.9413	557	181	1088	360	713	509	1143	1069	1113	1361	2053	1794	518	501
Acey_s0002.g553		Acey_s0002:673832-675826 [-]	237	Complete	190-237 aa		SEG: 0.06 (15/237)		Mito_carr [PF00153.26]		mitochondrion [GO:0005739]; generation of precursor metabolites and energy [GO:0006091]; transport [GO:0006810]; response to cold [GO:0009409]; integral to membrane [GO:0016021]										0.741362	3.19333	1.43746	0.207595	0.503329	0.839753	0.926408	1.51617	1.82806	2.7089	2.63051	2.01577	1.17639	2.05576	7	11	26	2	12	29	45	49	54	81	113	82	66	21
Acey_s0002.g554		Acey_s0002:676912-678917 [-]	135	Complete	110-135 aa	SigP	SEG: 0.23 (29/127)										Cons_Secreted_150; Cons_Secreted_200; Cons_Secreted_Any; Hco_Cons_Secreted_150; Hco_Cons_Secreted_200; Hco_Cons_Secreted_any; Secreted_150; Secreted_200; Secreted_Any				42.5543	126.145	95.5553	22.2802	17.5886	25.7888	35.6222	42.8419	58.5711	57.8177	62.4259	59.8829	32.0352	54.5116	206	177	893	94	223	458	859	639	721	822	1341	1159	959	267
Acey_s0002.g555		Acey_s0002:679362-682814 [-]	147	Complete	123-147 aa		SEG: 0.27 (40/147)														23.6675	214.432	135.944	2.93396	20.0729	23.4368	41.9472	48.6307	52.6288	92.8593	85.9416	98.6409	47.1675	85.3117	102	348	1327	19	261	442	1098	784	789	1566	2149	2169	1630	485
Acey_s0002.g556		Acey_s0002:696015-696236 [-]	73	Complete	73 aa																0	1.75967	0.572719	0	0	0	0.110423	0	0	0	0	0	0	0	0	1	2	0	0	0	1	0	0	0	0	0	0	0
Acey_s0002.g557		Acey_s0002:698226-698498 [+]	90	Complete	90 aa	TM(1x)															0	0	1.46722	0	0.443737	0	0	0	0	0.139508	0.0915187	0.205322	0	0.807617	0	0	7	0	3	0	0	0	0	1	1	2	0	2
Acey_s0002.g558		Acey_s0002:699735-700409 [-]	224	Complete	224 aa				zf-H2C2 [PF09337.9]		nucleic acid binding [GO:0003676]; macromolecule metabolic process [GO:0043170]; primary metabolic process [GO:0044238]										0	0.541583	0.179682	0	0.228295	0	0	0	0	0.0308981	0.0180262	0	0.0133898	0	0	2	4	0	7	0	0	0	0	1	1	0	1	0
Acey_s0002.g559		Acey_s0002:700659-701084 [-]	141	Complete	141 aa				RVT_1 [PF00078.26]		RNA binding [GO:0003723]; RNA-directed DNA polymerase activity [GO:0003964]; RNA-dependent DNA replication [GO:0006278]										0.804818	1.54697	0.247632	0	0	0	0	0	0	0	0	0	0	0	4	3	3	0	0	0	0	0	0	0	0	0	0	0
Acey_s0002.g560		Acey_s0002:702543-702842 [-]	99	Complete	99 aa																0	0	0.167865	0	0	0	0	0	0.170965	0	0	0	0	0	0	0	1	0	0	0	0	0	1	0	0	0	0	0
Acey_s0002.g561		Acey_s0002:709580-716299 [+]	156	Complete	156 aa						embryo development ending in birth or egg hatching [GO:0009792]										4.84208	29.3997	35.6371	4.63154	6.15457	8.67708	13.3942	15.7621	19.6908	20.0058	28.2102	25.321	13.4518	17.2222	29	56	426	30	102	204	438	319	306	370	751	593	492	102
Acey_s0002.g562		Acey_s0002:720682-722631 [-]	649	Complete	649 aa		SEG: 0.07 (44/649)			Zinc finger, CCHC-type [IPR001878]	nucleic acid binding [GO:0003676]; zinc ion binding [GO:0008270]										0	0	0.068099	0	0	0.00597014	0	0.0071691	0.0200053	0.0411414	0	0	0.0144771	0.0441776	0	0	6	0	0	1	0	1	2	5	0	0	4	2
Acey_s0002.g563		Acey_s0002:723540-723935 [+]	131	Complete	131 aa	TM(1x)	SEG: 0.23 (30/131)														0	0	1.81884	0	0.19761	0.0982055	0.38986	0.126122	0.0792763	0.639579	0.836516	0.509841	0.822164	0.433599	0	0	21	0	3	2	10	2	1	10	26	14	36	3
Acey_s0002.g564		Acey_s0002:729242-730609 [+]	178	Complete	155-178 aa		SEG: 0.16 (28/178)	NCoils: 0.30 (53/178)			embryo development ending in birth or egg hatching [GO:0009792]										14.3603	25.0753	22.9393	3.31277	7.40208	7.20797	11.538	10.5245	14.7372	13.8367	16.8363	13.9932	7.90079	10.8733	89	60	345	28	151	213	448	251	292	307	577	427	367	83
Acey_s0002.g565		Acey_s0002:731080-731838 [+]	74	Complete	74 aa	TM(1x)															0	0	3.38859	0	0.797083	1.03462	0	0.355811	0	0.375897	0.123296	0.138307	0.62574	0.54402	0	0	12	0	4	7	0	2	0	2	1	1	7	1
Acey_s0002.g566		Acey_s0002:733500-733751 [-]	83	Complete	83 aa																0.856305	2.45942	1.30051	0	0.675176	1.27285	0.196515	0	0.203087	0.359148	0.230192	0.239887	0.0789765	0	2	2	5	0	4	10	2	0	1	2	2	2	1	0
Acey_s0002.g567		Acey_s0002:735249-735470 [+]	73	Complete	73 aa																0	0	4.63643	0	0.404155	0.0406252	0.220845	0.541233	0.474271	0.28969	0.35185	0.291099	0.435945	0	0	0	16	0	2	0	2	3	2	2	3	2	5	0
Acey_s0002.g568		Acey_s0002:739367-740386 [-]	339	Complete	339 aa			NCoils: 0.06 (21/339)	RVT_1 [PF00078.26]		RNA binding [GO:0003723]; RNA-directed DNA polymerase activity [GO:0003964]; RNA-dependent DNA replication [GO:0006278]										0	0.146083	0.0820468	0	0	0.038134	0	0	0	0	0.0232556	0	0.00876408	0	0	1	3	0	0	3	0	0	0	0	2	0	1	0
Acey_s0002.g569		Acey_s0002:741068-741931 [-]	287	Complete	287 aa				Exo_endo_phos [PF03372.22]												0	0	0.0444398	0	0	0.0170682	0.0145191	0	0	0.1091	0.0134441	0	0.0694923	0	0	0	1	0	0	1	1	0	0	5	1	0	7	0
Acey_s0002.g570		Acey_s0002:755192-755782 [-]	196	Complete	196 aa																0	0	0.171519	0	0	0	0.067405	0	0	0	0	0	0	0	0	0	3	0	0	0	3	0	0	0	0	0	0	0
Acey_s0002.g571		Acey_s0002:756590-797132 [+]	825	Complete	568-825 aa	TM(7x)	SEG: 0.05 (28/576)		Patched [PF02460.17]; Sterol-sensing [PF12349.7]	Protein patched/dispatched [IPR003392]	cytokinesis [GO:0000910]; gastrulation with mouth forming first [GO:0001703]; nematode larval development [GO:0002119]; nuclease activity [GO:0004518]; intracellular [GO:0005622]; DNA repair [GO:0006281]; hedgehog receptor activity [GO:0008158]; embryo development ending in birth or egg hatching [GO:0009792]; integral to membrane [GO:0016021]; molting cycle, collagen and cuticulin-based cuticle […										0.888536	0.365504	1.14159	0	0.635825	0.227349	0.29935	0.14116	0.340198	0.345715	0.474884	0.322292	0.301201	0.324138	29	4	77	0	57	28	60	15	28	33	73	47	70	11
Acey_s0002.g572		Acey_s0002:809285-825439 [-]	1060	Complete	326-1060 aa	TM(1x)	SEG: 0.12 (38/326)		MIT [PF04212.17]; Pkinase [PF00069.24]; RVT_1 [PF00078.26]	Protein kinase domain [IPR000719]	RNA binding [GO:0003723]; RNA-directed DNA polymerase activity [GO:0003964]; protein serine/threonine kinase activity [GO:0004674]; ATP binding [GO:0005524]; RNA-dependent DNA replication [GO:0006278]; protein phosphorylation [GO:0006468]										4.62286	5.3669	6.45146	0.0832099	4.10674	6.61209	10.6702	9.34063	12.7637	11.1268	11.2359	13.6738	22.3966	10.5888	139	67	564	7	411	1244	2521	1474	1834	1994	2923	2975	6052	475
Acey_s0002.g573		Acey_s0002:820424-820780 [-]	118	Complete	118 aa																4.8887	0	0	0	3.02991	0.660985	0.730435	0.397801	0	0.756464	0.549307	0.309258	0.439739	0.486577	18	0	0	0	34	10	15	5	0	9	10	5	11	2
Acey_s0002.g574		Acey_s0002:826704-827921 [-]	405	Complete	405 aa				Exo_endo_phos_2 [PF14529.5]												0	0	0.0779607	0	0.0700927	0	0	0.0743895	0	0.0493224	0	0.0390715	0.0481997	0	0	0	4	0	5	0	0	6	0	4	0	4	8	0
Acey_s0002.g575		Acey_s0002:829077-830811 [-]	170	Complete	168-170 aa				PX [PF00787.23]	Phox homologous domain [IPR001683]	protein binding [GO:0005515]; cell communication [GO:0007154]; transferase activity, transferring phosphorus-containing groups [GO:0016772]; phosphatidylinositol binding [GO:0035091]										5.52117	16.5424	18.1879	4.6788	7.7529	5.74516	8.13062	10.9832	17.7973	19.3728	15.9169	17.291	8.27351	14.8961	38	35	243	36	143	141	279	232	332	412	461	445	328	99
Acey_s0002.g576		Acey_s0002:840227-848886 [-]	596	Complete	548-596 aa		SEG: 0.04 (20/566)	NCoils: 0.04 (21/596)	SRP68 [PF16969.4]	Signal recognition particle subunit SRP68 [IPR026258]; Tetratricopeptide-like helical domain [IPR011990]	nematode larval development [GO:0002119]; receptor-mediated endocytosis [GO:0006898]; embryo development ending in birth or egg hatching [GO:0009792]; collagen and cuticulin-based cuticle development [GO:0040002]; positive regulation of multicellular organism growth [GO:0040018]; hermaphrodite genitalia development [GO:0040035]										3.58721	5.45723	4.79425	0.0243819	1.96072	2.00545	2.31871	2.27983	5.63962	6.55628	5.15201	5.91543	2.1263	4.62958	121	61	336	1	187	279	428	264	490	661	820	850	469	170
Acey_s0002.g577		Acey_s0002:852066-852311 [-]	81	Complete	81 aa																0	0	0	0	0	0	0	0	0	0.572588	0	0	0.0127703	0	0	0	0	0	0	0	0	0	0	4	0	0	0	0
Acey_s0002.g578		Acey_s0002:852456-861115 [-]	894	Complete	889-894 aa		SEG: 0.04 (39/894)		RVT_1 [PF00078.26]; SRP68 [PF16969.4]	Signal recognition particle subunit SRP68 [IPR026258]	RNA binding [GO:0003723]; RNA-directed DNA polymerase activity [GO:0003964]; RNA-dependent DNA replication [GO:0006278]										0.0355516	0.60083	0.509447	0.0124997	0.115701	0.303648	0.255363	0.216504	0.64868	0.725261	0.647804	0.740793	0.383855	0.582444	2	12	62	1	20	71	81	42	110	141	188	190	158	39
Acey_s0002.g579		Acey_s0002:861601-873259 [-]	695	Complete	594-695 aa	TM(1x)	SEG: 0.13 (76/594)	NCoils: 0.13 (80/594)			binding [GO:0005488]; cytoplasm [GO:0005737]; anatomical structure morphogenesis [GO:0009653]; cell migration [GO:0016477]; cytoskeletal part [GO:0044430]; generation of neurons [GO:0048699]; response to stimulus [GO:0050896]										3.08979	7.00402	11.4806	2.23907	10.9129	5.34017	5.02644	5.3325	4.98824	6.19976	7.54616	8.02647	4.79388	7.91655	118	92	920	114	1200	820	1043	680	546	778	1419	1343	1240	337
Acey_s0002.g580		Acey_s0002:873701-874917 [+]	204	Complete	203-204 aa				Tfb4 [PF03850.13]	TFIIH subunit Tfb4/p34 [IPR004600]	reproduction [GO:0000003]; core TFIIH complex [GO:0000439]; protein kinase activity [GO:0004672]; binding [GO:0005488]; nucleoplasm [GO:0005654]; nucleotide-excision repair [GO:0006289]; transcription from RNA polymerase I promoter [GO:0006360]; transcription from RNA polymerase II promoter [GO:0006366]; embryo development ending in birth or egg hatching [GO:0009792]; general RNA polymerase II tr…										14.2789	28.7234	32.2643	19.7126	16.0277	10.0112	13.9689	16.2514	29.4878	22.9339	20.0626	21.6431	10.0702	24.2622	126	75	515	181	342	299	591	412	557	501	725	697	523	196
Acey_s0002.g581		Acey_s0002:877942-879730 [+]	176	Complete	78-176 aa	SigP	SEG: 0.16 (28/176)		Phospholip_A2_1 [PF00068.18]	Phospholipase A2 [IPR001211]	phospholipase A2 activity [GO:0004623]; calcium ion binding [GO:0005509]; phospholipid metabolic process [GO:0006644]; lipid catabolic process [GO:0016042]						Secreted_200; Secreted_Any				2083.76	0	0.781983	2.12714	263.458	30.4248	51.4626	83.9291	85.6957	182.339	151.597	235.675	23.1043	270.671	5768	0	5	6	2316	428	839	823	727	1793	2078	2941	493	973
Acey_s0002.g582		Acey_s0002:879862-880146 [+]	94	Complete	94 aa		SEG: 0.10 (9/94)														2.47583	0	0	0.222908	2.1166	0.23865	0.0683453	1.00217	0.116707	1.15342	0.130657	0.622367	0.274209	1.36288	6	0	0	1	19	3	1	10	1	11	2	8	6	5
Acey_s0002.g583		Acey_s0002:880169-880390 [-]	73	Complete	73 aa																7.39043	0	0.270947	0	3.55055	0.272459	0.50141	1.27871	0	1.30135	0.396676	1.82331	0.401372	2.60493	12	0	1	0	18	2	5	8	0	8	3	13	5	5
Acey_s0002.g584		Acey_s0002:883719-884207 [-]	162	Complete	162 aa				Transposase_1 [PF01359.17]												0.700384	0	0	0	0.118077	0.111357	0.116836	0.0890133	0	0.231698	0.285872	0.24785	0.300378	1.39289	5	0	0	0	2	3	4	2	0	5	9	7	14	10
Acey_s0002.g585		Acey_s0002:892555-895785 [+]	181	Complete	73-181 aa	SigP	SEG: 0.11 (12/114)		Phospholip_A2_1 [PF00068.18]	Phospholipase A2 [IPR001211]	phospholipase A2 activity [GO:0004623]; calcium ion binding [GO:0005509]; phospholipid metabolic process [GO:0006644]; lipid catabolic process [GO:0016042]						Secreted_200; Secreted_Any				1646.63	0	1.52997	0.442444	2202.15	344.355	214.329	229.724	54.8252	316.236	121.568	309.631	100.352	484.395	5602	0	7	2	23023	4846	4094	2669	511	3502	2015	4654	2330	1855
Acey_s0002.g586		Acey_s0002:895848-897013 [+]	159	Complete	159 aa	SigP			Phospholip_A2_1 [PF00068.18]	Phospholipase A2 [IPR001211]	activation of MAPK activity [GO:0000187]; neutrophil mediated immunity [GO:0002446]; phospholipase A2 activity [GO:0004623]; receptor binding [GO:0005102]; calcium ion binding [GO:0005509]; phospholipid metabolic process [GO:0006644]; intracellular protein kinase cascade [GO:0007243]; positive regulation of calcium ion transport into cytosol [GO:0010524]; glucose transport [GO:0015758]; lipid cat…						Cons_Secreted_200; Cons_Secreted_Any; Hco_Cons_Secreted_200; Hco_Cons_Secreted_any; Secreted_200; Secreted_Any				144.885	0.454138	1.12045	0.249966	2.26478	2.42315	3.04135	17.9694	35.1781	44.8805	30.5071	53.234	4.9391	594.803	896	1	15	2	43	59	99	359	573	844	892	1385	201	3975
Acey_s0002.g587		Acey_s0002:901263-901505 [+]	80	Complete	80 aa																10.7967	21.594	368.729	68.0053	12.7533	3.81005	5.12988	6.16739	7.90512	5.84729	9.5349	9.58928	10.0913	12.5729	20	14	1469	166	72	29	53	39	41	35	87	78	127	26
Acey_s0002.g588		Acey_s0002:902050-908852 [-]	424	Complete	334-424 aa	TM(7x)	SEG: 0.03 (10/334)		7TM_GPCR_Srsx [PF10320.8]	GPCR, rhodopsin-like, 7TM [IPR017452]											0	1.10428	1.39225	0	0	0.0578291	0	0.0678839	0.105645	0.0362294	0.0608138	0.0837682	0	0.238904	0	5	44	0	0	4	0	3	5	2	4	5	0	5
Acey_s0002.g589		Acey_s0002:910588-912713 [+]	129	Complete	106-129 aa		SEG: 0.25 (26/106)	NCoils: 0.26 (28/106)	LSM [PF01423.21]	Like-Sm (LSM) domain containing protein, LSm4/SmD1/SmD3 [IPR027141]	receptor-mediated endocytosis [GO:0006898]; germ cell development [GO:0007281]; determination of adult lifespan [GO:0008340]; embryo development ending in birth or egg hatching [GO:0009792]; body morphogenesis [GO:0010171]; U6 snRNA binding [GO:0017070]; positive regulation of growth rate [GO:0040010]; locomotion [GO:0040011]; negative regulation of vulval development [GO:0040027]										30.7933	54.5506	102.82	146.66	82.9035	32.8861	50.6315	59.1047	48.8973	61.9238	57.3329	51.5263	20.8209	74.3409	112	77	889	774	957	554	1094	807	705	929	1063	886	535	313
Acey_s0002.g590		Acey_s0002:913642-918633 [+]	372	Complete	71-372 aa	TM(2x)	SEG: 0.26 (86/330)		Peroxin-13_N [PF04088.12]; SH3_1 [PF00018.27]; SH3_2 [PF07653.16]; SH3_9 [PF14604.5]	Peroxin 13, N-terminal [IPR007223]; SH3 domain [IPR001452]	nematode larval development [GO:0002119]; protein binding [GO:0005515]; membrane fraction [GO:0005624]; integral to peroxisomal membrane [GO:0005779]; embryo development ending in birth or egg hatching [GO:0009792]; protein import into peroxisome matrix, docking [GO:0016560]; positive regulation of growth rate [GO:0040010]										45.2533	29.432	64.5421	43.8	21.2889	6.95987	18.0488	34.682	34.5211	50.2192	52.3636	43.7312	4.16622	75.4934	799	191	2529	992	1099	500	1768	2120	1656	2929	4582	3396	507	1480
Acey_s0002.g591		Acey_s0002:920322-941628 [-]	1126	Complete	1123-1126 aa	SigP	SEG: 0.17 (195/1123)		An_peroxidase [PF03098.14]; ShK [PF01549.23]	Haem peroxidase [IPR010255]	nematode larval development [GO:0002119]; peroxidase activity [GO:0004601]; response to oxidative stress [GO:0006979]; peptide cross-linking [GO:0018149]; heme binding [GO:0020037]; growth [GO:0040007]; locomotion [GO:0040011]; post-embryonic body morphogenesis [GO:0040032]; cuticle development involved in collagen and cuticulin-based cuticle molting cycle [GO:0042338]; oxidation-reduction proces…						Cons_Secreted_Any; Hco_Cons_Secreted_any; Secreted_Any				0.0688512	0.82809	1.82539	0	1.10772	0.207811	0.127911	0.0733527	0.102294	0.102984	0.10887	0.110267	0.0999345	0.0746748	5	21	281	0	230	57	48	17	21	24	38	34	50	6
Acey_s0002.g592		Acey_s0002:958523-968860 [+]	101	Complete	76-101 aa	SigP+TM(1x); TM(1x)															0	3.33164	3.79522	0	0.1913	0	0	0	0	0	0	0	0	0.522259	0	2	16	0	1	0	0	0	0	0	0	0	0	1
Acey_s0002.g593		Acey_s0002:976088-976324 [+]	78	Complete	78 aa																0	0	1.3033	0	0	0	0	0	0	0	0	0	0	0	0	0	5	0	0	0	0	0	0	0	0	0	0	0
Acey_s0002.g594		Acey_s0002:985557-1000448 [-]	1491	Complete	1375-1491 aa	SigP+TM(1x); TM(1x)	SEG: 0.04 (56/1491)		Y_phosphatase [PF00102.26]; fn3 [PF00041.20]	Fibronectin type III [IPR003961]; Immunoglobulin-like domain [IPR007110]; PTP type protein phosphatase [IPR000242]; Protein-tyrosine phosphatase, active site [IPR016130]; Tyrosine specific protein phosphatases domain [IPR000387]	morphogenesis of an epithelium [GO:0002009]; nematode larval development [GO:0002119]; transmembrane receptor protein tyrosine phosphatase activity [GO:0005001]; protein binding [GO:0005515]; plasma membrane [GO:0005886]; body morphogenesis [GO:0010171]; oviposition [GO:0018991]; peptidyl-tyrosine dephosphorylation [GO:0035335]; collagen and cuticulin-based cuticle development [GO:0040002]; posit…										3.49055	8.50668	5.54239	0.825456	0.944093	1.8946	2.6954	3.71125	7.60577	9.33412	8.03901	8.86644	3.11076	6.83093	337	263	1034	56	244	676	1323	1113	1821	2569	3560	3518	1910	681
Acey_s0002.g595		Acey_s0002:1023454-1023666 [-]	70	Complete	70 aa																0	0	0	0	0	0	0	0.191182	0	0.39605	0.36613	0.222943	0.358713	0	0	0	0	0	0	0	0	1	0	2	3	2	4	0
Acey_s0002.g596		Acey_s0002:1031047-1031363 [-]	69	Complete	69 aa																0.662526	0	0	0	0	1.12868	0.237576	0.194079	0	0	0.403514	0	0.195036	0	1	0	0	0	0	7	2	1	0	0	3	0	2	0
Acey_s0002.g597		Acey_s0002:1031413-1031643 [+]	76	Complete	76 aa																0	1.48388	0.472505	10.1901	0.178056	0.247338	0.827419	0.873843	0.371182	0	0.103648	0.589431	0.429067	0	0	1	2	26	1	2	9	6	2	0	1	5	6	0
Acey_s0002.g598		Acey_s0002:1033911-1034279 [+]	122	Complete	122 aa		SEG: 0.07 (8/122)														0	2.17913	2.00951	0	0	1.12294	0.185348	0.248425	0.453995	0.944115	0.464511	0.694751	1.08517	0.227729	0	3	17	0	0	18	4	3	5	12	9	12	29	1
Acey_s0002.g599		Acey_s0002:1052492-1053137 [-]	89	Complete	89 aa	TM(1x)	SEG: 0.16 (14/89)														10.4762	0	1.27072	0	1.34508	1.44108	0.816667	1.60115	0.650726	2.96019	0.739776	1.65968	1.94426	4.48816	23	0	6	0	9	13	10	12	4	21	8	16	29	11
Acey_s0002.g600		Acey_s0002:1053387-1054426 [+]	143	Complete	124-143 aa		SEG: 0.10 (12/124)	NCoils: 0.17 (21/124)													1.97635	0	4.88895	5.89052	3.2662	2.0429	1.0343	0.594023	0.83245	1.37617	0.764676	0.825281	0.867171	2.45722	8	0	58	33	42	45	34	11	12	22	25	23	38	17
Acey_s0002.g601		Acey_s0002:1055096-1055804 [-]	117	Complete	117 aa																3.04426	0	0	0	0.817262	0.740889	0.496203	0.324283	0.988445	0.770828	0.337113	0.126052	0.162941	0.991631	11	0	0	0	9	11	10	4	10	9	6	2	4	4
Acey_s0002.g602		Acey_s0002:1058357-1058643 [-]	68	Complete	68 aa		SEG: 0.26 (18/68)				extracellular region [GO:0005576]										8.07262	0	0.297036	0	3.45919	228.904	148.719	89.2702	72.561	61.8322	53.4937	42.2564	168.978	26.6508	12	0	1	0	17	1442	1233	453	302	297	448	315	2093	51
Acey_s0002.g603		Acey_s0002:1061029-1061538 [+]	82	Complete	82 aa																0	0	0	0	0	1.52026	0	0.15249	1.48737	0.483297	0	0.110995	0.589472	0.905174	0	0	0	0	0	12	0	1	8	3	0	1	8	2
Acey_s0002.g604		Acey_s0002:1062064-1064397 [-]	222	Complete	192-222 aa				CAP [PF00188.25]		extracellular region [GO:0005576]		ASP [aligned, as "ASP-s0002.g604", residues 75-191]								1.95868	0	0.0539724	0.193922	0.861003	76.9136	87.9917	54.2989	74.5293	53.9989	42.5061	35.5758	131.852	18.7312	17	0	1	2	22	2731	4269	1624	1839	1522	1824	1348	7646	182
Acey_s0002.g605		Acey_s0002:1069570-1069773 [+]	67	Complete	67 aa																2.08222	3.96624	7.35382	0	1.8219	1.96325	1.74969	0.483763	2.8979	1.94176	0.549025	1.32624	1.9428	0.78653	3	2	23	0	8	12	14	2	12	9	4	8	19	1
Acey_s0002.g606		Acey_s0002:1072051-1072344 [+]	97	Complete	97 aa	SigP											Cons_Secreted_100; Cons_Secreted_150; Cons_Secreted_200; Cons_Secreted_Any; Secreted_100; Secreted_150; Secreted_200; Secreted_Any				0.787868	0	1.099	0	0	1.43809	0.918198	0	0.844185	0.243825	0.319903	0.269138	0.173951	0.705755	2	0	6	0	0	15	13	0	6	2	4	3	3	2
Acey_s0002.g607		Acey_s0002:1075073-1075614 [+]	96	Complete	96 aa																3.2093	1.14621	1.86528	0	0.78977	3.02658	2.37358	1.05764	2.14919	2.35884	1.8732	3.28891	2.83428	1.07806	8	1	10	0	6	31	33	9	15	19	23	36	48	3
Acey_s0002.g608		Acey_s0002:1075626-1086670 [-]	346	Complete	335-346 aa	SigP					extracellular region [GO:0005576]		ASP [aligned, as "ASP-s0002.g608", residues 11-182, 242-342]				Cons_Secreted_Any; Secreted_Any				0	0	0	0	0	0	0	0	0	0	0	0	0	0	0	0	0	0	0	0	0	0	0	0	0	0	0	0
Acey_s0002.g609		Acey_s0002:1086751-1088633 [-]	163	Complete	142-163 aa		SEG: 0.09 (13/142)		CAP [PF00188.25]		extracellular region [GO:0005576]		ASP								2.93334	2.57533	3.5887	9.56262	1.52404	1.84478	2.04524	1.7862	0.937046	1.62388	1.219	1.47507	2.5105	0.732074	18	6	41	61	25	41	59	32	14	27	30	35	96	5
Acey_s0002.g610		Acey_s0002:1088842-1090884 [-]	228	Complete	103-228 aa				CAP [PF00188.25]		extracellular region [GO:0005576]		ASP [aligned, as "ASP-s0002.g610", residues 106-190]								2.11581	3.02266	5.13461	0	1.02482	3.99147	3.3668	2.70082	1.51136	3.61974	1.66155	1.85681	4.98787	0.642122	8	4	40	0	12	66	82	46	26	48	33	42	153	5
Acey_s0002.g611		Acey_s0002:1090754-1091181 [-]	95	Complete	95 aa																0.777138	2.29387	9.69724	0	1.93495	2.41631	0.835345	0.763708	0.7176	1.27912	1.50704	3.03707	2.14292	2.73521	2	2	52	0	15	25	12	7	6	13	19	33	40	8
Acey_s0002.g612		Acey_s0002:1091911-1092114 [-]	67	Complete	67 aa																0	0	0.612268	0	0	0.168918	0	0	0	0	0.414769	0.151862	0	0	0	0	2	0	0	1	0	0	0	0	3	1	0	0
Acey_s0002.g613		Acey_s0002:1093262-1093558 [+]	98	Complete	98 aa																8.90012	2.21127	13.3145	13.2146	13.5857	11.5836	14.5005	6.80134	12.024	13.5323	6.83475	13.9237	10.7668	14.2119	23	2	74	45	107	123	209	60	87	113	87	158	194	41
Acey_s0002.g614		Acey_s0002:1094422-1094724 [-]	77	Complete	76-77 aa																10.3563	22.2446	24.8645	11.5035	9.06158	18.6123	20.6822	9.94398	23.6316	21.3668	12.6623	24.0718	17.022	32.6992	18	14	93	26	48	135	206	59	115	120	112	195	201	64
Acey_s0002.g615		Acey_s0002:1094873-1098173 [-]	277	Complete	277 aa	SigP			CAP [PF00188.25]		extracellular region [GO:0005576]		ASP [aligned, as "ASP-s0002.g615", residues 19-172, 214-270]				Cons_Secreted_Any; Secreted_Any				8.87814	6.59477	11.2802	0.0625303	3.59629	4.18806	7.38453	2.73839	13.5821	12.4874	5.28452	11.1915	8.44387	9.2765	123	30	314	1	135	215	525	118	458	480	335	640	742	131
Acey_s0002.g616		Acey_s0002:1099875-1100794 [+]	85	Complete	85 aa	SigP											Secreted_100; Secreted_150; Secreted_200; Secreted_Any				5.40442	175.473	58.7102	104.77	25.4708	17.8161	19.9964	14.1045	17.8986	15.813	23.9388	42.0702	8.2441	52.3726	11	125	257	281	158	149	227	98	102	104	240	376	114	119
Acey_s0002.g617		Acey_s0002:1101030-1101266 [-]	78	Complete	78 aa																0	1.41578	0.443354	0.359498	0	0.122847	0.0906917	0.142066	0	0.293095	0.204262	0.117787	0.275836	0	0	1	2	1	0	1	1	1	0	2	2	1	4	0
Acey_s0002.g618		Acey_s0002:1101623-1103573 [+]	195	Complete	156-195 aa	SigP	SEG: 0.54 (85/156)										Secreted_200; Secreted_Any				2.41137	2.57041	1.51431	0	0.663252	0.170342	0.78355	0.548319	1.35629	0.960112	1.16378	1.35112	0.664225	2.1207	16	8	29	0	17	4	32	13	26	23	37	43	34	15
Acey_s0002.g619		Acey_s0002:1104218-1104445 [-]	75	Complete	75 aa																0	1.68833	3.84651	0	0.581655	0	0	0	0	0.365738	0.119964	0	0	0	0	1	14	0	3	0	0	0	0	2	1	0	0	0
Acey_s0002.g620		Acey_s0002:1104634-1109689 [-]	303	Complete	88-303 aa	TM(1x)		NCoils: 0.24 (21/88)	DUF273 [PF03314.13]												0	0.238664	2.63732	0	1.31469	0	0.0806853	0	0.0332486	0.0289946	0.18888	0.105937	0.0110041	0.154282	0	1	75	0	51	0	6	0	1	1	3	4	1	2
Acey_s0002.g621		Acey_s0002:1110375-1112294 [+]	139	Complete	139 aa																0	0.458802	1.46287	0	0.172017	0.249046	0.248252	0	0.809554	0.225304	0.0599094	0.13441	0.379335	0.133305	0	1	19	0	3	6	8	0	12	4	2	4	17	1
Acey_s0002.g622		Acey_s0002:1112563-1117753 [-]	497	Complete	90-497 aa	TM(1x); TM(2x)	SEG: 0.06 (13/229)		Serpin [PF00079.19]	Serpin family [IPR000215]	serine-type endopeptidase inhibitor activity [GO:0004867]; cysteine-type endopeptidase inhibitor activity [GO:0004869]; protein binding [GO:0005515]; nucleus [GO:0005634]; macromolecule metabolic process [GO:0043170]; primary metabolic process [GO:0044238]; negative regulation of cysteine-type endopeptidase activity [GO:2000117]										0.450791	1.56669	4.57704	0	3.29011	0.400973	1.11659	0.0835572	0	0.473442	0.86375	0.619677	0.336478	0.779275	1	2	71	0	53	6	36	2	0	7	19	12	11	4
Acey_s0002.g623		Acey_s0002:1119236-1120292 [-]	101	Complete	101 aa	TM(1x)			7TM_GPCR_Srsx [PF10320.8]												0.364389	2.08228	2.20258	0	11.7171	1.5076	0.784	0.64046	0	0.676615	1.03569	1.07879	0.536348	0.652824	1	2	13	0	98	17	12	6	0	6	14	13	10	2
Acey_s0002.g624		Acey_s0002:1120627-1123201 [-]	103	Complete	86-103 aa	TM(2x); TM(3x)	SEG: 0.12 (12/103)														0	1.38818	0.491892	0	1.7793	2.17982	0.980703	1.0204	0.173527	0.518981	0.79705	1.18498	0.973501	1.62153	0	1	3	0	15	25	14	9	1	4	10	14	18	4
Acey_s0002.g625		Acey_s0002:1126230-1129129 [-]	262	Complete	85-262 aa	TM(2x); TM(5x); TM(7x)	SEG: 0.20 (40/205)		7TM_GPCR_Srsx [PF10320.8]; 7TM_GPCR_Srx [PF10328.8]; 7tm_1 [PF00001.20]	G protein-coupled receptor, rhodopsin-like [IPR000276]; GPCR, rhodopsin-like, 7TM [IPR017452]	G-protein coupled receptor signaling pathway [GO:0007186]; integral to membrane [GO:0016021]										12.6161	50.3562	26.1424	36.9118	8.43284	6.2319	8.78424	4.74948	7.92481	8.00169	7.61267	7.45167	7.62639	6.11537	51	78	464	229	131	167	270	109	140	139	193	212	348	44
Acey_s0002.g626		Acey_s0002:1129791-1132881 [-]	236	Complete	137-236 aa	TM(2x)	SEG: 0.04 (6/137)		7TM_GPCR_Srsx [PF10320.8]; 7TM_GPCR_Srx [PF10328.8]	GPCR, rhodopsin-like, 7TM [IPR017452]											2.15565	15.6171	20.8399	0.165916	2.2956	2.39442	3.2536	3.26634	6.94976	5.20994	4.48305	5.67612	5.7282	4.70033	10	25	207	1	34	45	83	51	89	78	102	114	180	25
Acey_s0002.g627		Acey_s0002:1135496-1140343 [-]	318	Complete	290-318 aa				TANGO2 [PF05742.11]		embryo development ending in birth or egg hatching [GO:0009792]										12.6089	12.239	7.27906	5.16694	4.93908	2.6468	3.30689	6.8531	6.72395	5.15694	6.24505	7.77267	2.12246	7.21477	197	64	235	90	209	163	279	352	283	245	461	521	217	122
Acey_s0002.g628		Acey_s0002:1140444-1144805 [+]	1412	Complete	1412 aa		SEG: 0.11 (157/1412)		Asp_protease_2 [PF13650.5]; DUF1758 [PF05585.11]; DUF1759 [PF03564.14]; Peptidase_A17 [PF05380.12]; RVT_1 [PF00078.26]	Aspartic peptidase, active site [IPR001969]	RNA binding [GO:0003723]; RNA-directed DNA polymerase activity [GO:0003964]; aspartic-type endopeptidase activity [GO:0004190]; RNA-dependent DNA replication [GO:0006278]; proteolysis [GO:0006508]										0.182989	0.176753	0.247755	0	0.00941227	0.057263	0.0296308	0.0245493	0.0367425	0.144769	0.0974134	0.0826924	0.0354141	0.127112	16	5	43	0	2	18	13	7	8	36	39	30	20	11
Acey_s0002.g629		Acey_s0002:1145056-1147656 [+]	866	Complete	866 aa		SEG: 0.09 (80/866)		Peptidase_A17 [PF05380.12]; rve [PF00665.25]	Integrase, catalytic core [IPR001584]; Ribonuclease H-like domain [IPR012337]	DNA binding [GO:0003677]; DNA integration [GO:0015074]										0.0570785	0.170991	0.240732	0	0	0.0164329	0.0112028	0.0279899	0.0910993	0.0985824	0.056155	0.0560071	0.105388	0.0560628	3	3	25	0	0	3	3	5	12	15	13	12	34	3
Acey_s0002.g630		Acey_s0002:1148498-1150255 [+]	585	Complete	585 aa		SEG: 0.17 (102/585)														0.298332	0	0.335388	0	0.0418941	0	0.00627816	0	0.214337	0.228374	0.0456407	0.0815776	0.236811	0.0601174	10	0	24	0	4	0	1	0	20	23	7	12	53	2
Acey_s0002.g631		Acey_s0002:1157554-1160135 [-]	292	Complete	284-292 aa			NCoils: 0.07 (21/292)			intracellular [GO:0005622]; zinc ion binding [GO:0008270]										0.85688	2.67647	3.05111	0	0.433139	0.59744	1.23225	1.37875	2.28337	2.33748	2.09125	2.12969	0.741895	1.78142	13	14	99	0	19	37	104	71	92	109	159	145	78	30
Acey_s0002.g632		Acey_s0002:1160623-1163707 [-]	322	Complete	322 aa		SEG: 0.04 (12/322)	NCoils: 0.07 (21/322)	SNAP [PF14938.5]; TPR_12 [PF13424.5]; TPR_14 [PF13428.5]	NSF attachment protein [IPR000744]; Tetratricopeptide-like helical domain [IPR011990]	binding [GO:0005488]; endoplasmic reticulum [GO:0005783]; Golgi apparatus [GO:0005794]; intracellular protein transport [GO:0006886]										4.15773	17.7302	18.1675	2.16658	4.24084	5.1447	6.75999	9.34775	14.1805	14.1371	14.5956	15.2838	3.11305	8.55438	74	118	731	52	233	400	706	602	722	844	1342	1245	398	180
Acey_s0002.g633		Acey_s0002:1166185-1166427 [-]	80	Complete	80 aa		SEG: 0.09 (7/80)				RNA binding [GO:0003723]; protein binding [GO:0005515]										151.694	111.055	50.2551	59.8119	41.5966	21.4151	42.878	74.7537	62.5773	62.106	94.253	76.8372	15.8123	77.8553	281	72	201	146	235	163	443	490	335	388	860	625	199	161
Acey_s0002.g634		Acey_s0002:1166683-1167581 [+]	124	Complete	120-124 aa																0	0	0	0	0	0	0	0	0	0	0	0	0	0	0	0	0	0	0	0	0	0	0	0	0	0	0	0
Acey_s0002.g635		Acey_s0002:1167803-1168141 [-]	112	Complete	112 aa		SEG: 0.27 (30/112)														60.3127	32.742	29.1652	0	10.4885	5.65119	16.7073	26.3251	43.4057	42.9301	35.6929	46.082	8.30045	45.9228	200	38	208	0	106	77	309	298	403	460	583	671	187	170
Acey_s0002.g636		Acey_s0002:1168168-1169745 [-]	241	Complete	241 aa				KH_1 [PF00013.28]; KH_2 [PF07650.16]	K Homology domain [IPR004087]; K Homology domain, type 1 [IPR004088]	RNA binding [GO:0003723]; protein binding [GO:0005515]										46.9307	58.2194	34.8613	0.199607	12.4383	7.94839	19.3652	35.3108	88.1381	91.8719	62.7998	77.5274	13.6535	61.0459	545	252	920	3	437	381	1264	1398	2710	3314	3719	4117	1094	804
Acey_s0002.g637		Acey_s0002:1172736-1175488 [-]	531	Complete	531 aa	TM(2x)	SEG: 0.06 (33/531)		Rab3-GTPase_cat [PF13890.5]	Rab3 GTPase-activating protein catalytic subunit [IPR026147]	regulation of GTPase activity [GO:0043087]; intracellular organelle [GO:0043229]; organ development [GO:0048513]										4.36741	14.4808	12.0103	4.34971	4.40383	2.5065	3.68726	4.123	6.12706	6.02053	6.70502	5.92612	2.7289	6.12893	134	148	754	153	373	297	612	419	491	559	951	755	522	195
Acey_s0002.g638		Acey_s0002:1175838-1176125 [+]	76	Complete	76 aa		SEG: 0.21 (16/76)														0	0	0	0	0	0.54628	0	0.56082	0.197946	0.319814	0	0.265549	0.0940879	0	0	0	0	0	0	4	0	3	1	2	0	2	1	0
Acey_s0002.g639		Acey_s0002:1176300-1176674 [-]	91	Complete	87-91 aa																6.18357	16.4059	12.3221	0	2.31879	2.14987	2.13818	2.58772	7.09883	8.61147	9.236	7.94636	3.57566	5.96056	14	13	60	0	16	20	27	20	45	63	103	79	55	14
Acey_s0002.g640		Acey_s0002:1178416-1185333 [+]	582	Complete	562-582 aa	TM(12x)	SEG: 0.06 (31/562)		MFS_1 [PF07690.15]; Sugar_tr [PF00083.23]	Major facilitator superfamily [IPR011701]	transmembrane transport [GO:0055085]										0.306358	0.400505	0.913729	0	1.01992	0.179238	0.0956064	0.178512	0.126119	0.575696	0.104459	0.330696	0.228927	1.34047	10	4	56	0	85	20	15	17	10	52	15	43	47	43
Acey_s0002.g641		Acey_s0002:1190255-1190559 [-]	80	Complete	80 aa	TM(1x)															0	0	1.00403	0	0	0	0.19358	0	0	0	0	0.491758	0.238377	0	0	0	4	0	0	0	2	0	0	0	0	4	3	0
Acey_s0002.g642		Acey_s0002:1190743-1191018 [+]	91	Complete	91 aa																0	1.26199	0.410738	0	0.434773	1.28992	0.237576	0.129386	0.315504	0.41007	0.17934	0.804695	0.455084	0	0	1	2	0	3	12	3	1	2	3	2	8	7	0
Acey_s0002.g643		Acey_s0002:1192607-1199684 [+]	583	Complete	583 aa		SEG: 0.02 (11/583)		PAZ [PF02170.21]	PAZ domain [IPR003100]	protein binding [GO:0005515]										3.10114	0	0.397913	0.0459849	0.441754	3.15587	4.47933	4.9659	9.4573	12.6059	11.271	11.7794	9.0874	9.32797	109	0	29	2	43	437	855	578	897	1388	1931	1804	2104	358
Acey_s0002.g644		Acey_s0002:1199888-1203613 [+]	367	Complete	367 aa		SEG: 0.05 (20/367)		Piwi [PF02171.16]	Piwi domain [IPR003165]; Ribonuclease H-like domain [IPR012337]	nucleic acid binding [GO:0003676]; protein binding [GO:0005515]; cellular process [GO:0009987]; intracellular part [GO:0044424]										5.16564	0.441858	0.827512	0	1.29499	8.99466	11.9868	11.1576	9.55215	13.506	19.2726	17.5163	14.3908	17.497	103	3	34	0	72	690	1265	715	479	785	1812	1476	1885	370
Acey_s0002.g645		Acey_s0002:1203892-1206949 [-]	531	Complete	521-531 aa	TM(1x)	SEG: 0.72 (376/521)		Col_cuticle_N [PF01484.16]	Nematode cuticle collagen, N-terminal [IPR002486]	nematode larval development [GO:0002119]; body morphogenesis [GO:0010171]; oviposition [GO:0018991]; growth [GO:0040007]; locomotion [GO:0040011]; structural constituent of cuticle [GO:0042302]										0	14.1274	1.33688	1.14033	0.0218065	0.0272663	0.00417365	0.0129755	0.0292906	0.0125741	0.0269835	0.0052672	0.0312905	0.0385029	0	228	131	84	3	5	1	2	4	2	6	1	10	2
Acey_s0002.g646		Acey_s0002:1209849-1215089 [+]	99	Complete	99 aa																0	0	0	0	0	0.370151	0.204522	0.222769	0	0	0	0.0865922	0.111934	0.340604	0	0	0	0	0	4	3	2	0	0	0	1	2	1
Acey_s0002.g647		Acey_s0002:1215534-1216558 [+]	124	Complete	76-124 aa	SigP; SigP+TM(1x)															0	0	0	0	0.438072	0.513149	0.643056	0.170789	0	0	0.432209	0.762205	0.727434	0	0	0	0	0	2	4	7	1	0	0	4	6	9	0
Acey_s0002.g648		Acey_s0002:1216065-1216586 [+]	91	Complete	67-91 aa																0	1.98312	0.968169	0.526719	1.07265	6.14584	2.34557	0.258772	0.495791	0.644396	0.894563	0.989394	0.257785	0	0	1	3	1	5	38	19	2	2	3	9	6	3	0
Acey_s0002.g649		Acey_s0002:1217158-1218605 [-]	376	Complete	376 aa	TM(1x)	SEG: 0.70 (262/376)		Col_cuticle_N [PF01484.16]	Nematode cuticle collagen, N-terminal [IPR002486]	nematode larval development [GO:0002119]; body morphogenesis [GO:0010171]; oviposition [GO:0018991]; growth [GO:0040007]; locomotion [GO:0040011]; structural constituent of cuticle [GO:0042302]										0.0467958	16.7255	5.58501	0.607333	6.59226	0.304307	0.250664	0.290955	0.438599	0.399379	0.360974	0.596321	0.845829	0.326384	1	177	370	29	620	37	40	30	39	41	52	73	176	11
Acey_s0002.g650		Acey_s0002:1221824-1222825 [+]	68	Complete	68 aa		SEG: 0.18 (12/68)														1.35406	0	0.625586	0	2.19543	0.201016	0.915269	1.22165	0	0	0.296909	1.11378	0.460011	0.895097	2	0	2	0	10	1	8	6	0	0	2	7	5	1
Acey_s0002.g651		Acey_s0002:1222129-1225211 [-]	215	Complete	109-215 aa	TM(1x)	SEG: 0.14 (15/109)														1.3198	1.81068	2.00453	0	0.207934	2.72789	1.15996	1.00028	1.09302	1.14063	1.22054	0.972921	1.67718	0.949037	14	2	36	0	5	116	67	38	36	36	71	51	131	13
Acey_s0002.g652		Acey_s0002:1225330-1229391 [-]	282	Complete	282 aa	SigP	SEG: 0.04 (12/282)										Cons_Secreted_Any; Hco_Cons_Secreted_any; Secreted_Any				0.209651	0.376357	0.959302	0	0.0693244	1.28872	0.53595	0.349455	0.772977	1.04074	0.508317	0.664707	1.0312	0.856841	3	2	31	0	3	79	45	18	30	47	37	43	103	14
Acey_s0002.g653		Acey_s0002:1231787-1244856 [+]	449	Complete	434-449 aa	TM(8x)	SEG: 0.09 (40/449)		Tmem26 [PF09772.8]												10.4794	18.5364	15.6219	15.9527	7.47173	3.18334	4.3697	3.84855	2.95299	2.76421	3.75119	2.64284	1.12572	4.24465	262	148	760	476	497	299	574	307	189	204	427	269	180	108
Acey_s0002.g654		Acey_s0002:1248782-1248997 [-]	71	Complete	71 aa																1.28608	0	1.28193	0	0	1.26185	1.01935	0	2.11674	1.53879	0.783293	2.92885	1.33769	1.15204	2	0	4	0	0	8	9	0	10	8	6	20	14	2
Acey_s0002.g655		Acey_s0002:1249339-1249566 [-]	75	Complete	75 aa					Ribosomal protein S27e [IPR000592]	structural constituent of ribosome [GO:0003735]; ribosome [GO:0005840]; translation [GO:0006412]; metal ion binding [GO:0046872]	Housekeeping									2111.88	2167.82	3403.06	5085.56	1996.24	1145.73	1142.73	1454.36	1200.22	1688.98	1257.82	1196.72	1082.41	1772.68	3574	1284	12386	11341	10296	7967	10786	8402	5687	9236	10485	8893	12445	3349
Acey_s0002.g656		Acey_s0002:1250466-1252480 [+]	229	Complete	229 aa	TM(2x)	SEG: 0.14 (32/229)		OSCP [PF00213.17]	ATPase, OSCP/delta subunit [IPR000711]	plasma membrane [GO:0005886]; multicellular organismal development [GO:0007275]; ATP synthesis coupled proton transport [GO:0015986]; localization [GO:0051179]	Housekeeping									72.3001	119.125	197.939	358.377	127.79	49.9254	50.4694	66.0532	74.5309	89.7002	60.33	65.2073	30.3926	78.3745	793	395	4029	4161	3463	1946	2769	2195	1999	2741	2802	2707	1970	819
Acey_s0002.g657		Acey_s0002:1252769-1254092 [-]	128	Complete	128 aa		SEG: 0.25 (32/128)		RNA_pol_Rpb6 [PF01192.21]	Archaeal RpoK/eukaryotic RPB6 RNA polymerase subunit [IPR006111]; DNA-directed RNA polymerase, 14-18kDa subunit, conserved site [IPR020708]; DNA-directed RNA polymerase, subunit RPB6 [IPR028363]; RNA polymerase subunit, RPB6/omega [IPR012293]; RNA polymerase, subunit omega/K/RPB6 [IPR006110]	mRNA splicing, via spliceosome [GO:0000398]; DNA binding [GO:0003677]; DNA-directed RNA polymerase activity [GO:0003899]; protein kinase activity [GO:0004672]; DNA-directed RNA polymerase II, core complex [GO:0005665]; DNA-directed RNA polymerase III complex [GO:0005666]; DNA-directed RNA polymerase I complex [GO:0005736]; transcription-coupled nucleotide-excision repair [GO:0006283]; transcripti…	Housekeeping									106.544	103.625	493.133	73.0556	93.7123	34.5648	50.8209	82.2232	108.064	108.502	65.0093	72.6201	42.0526	124.876	493	169	4929	526	1251	650	1224	1235	1513	1778	1562	1544	1392	699
Acey_s0002.g658		Acey_s0002:1254322-1261257 [-]	746	Complete	737-746 aa		SEG: 0.26 (191/746)	NCoils: 0.03 (24/746)	Utp14 [PF04615.12]	Small-subunit processome, Utp14 [IPR006709]	nematode larval development [GO:0002119]; protein binding [GO:0005515]; rRNA processing [GO:0006364]; receptor-mediated endocytosis [GO:0006898]; lipid storage [GO:0019915]; small-subunit processome [GO:0032040]; positive regulation of growth rate [GO:0040010]; hermaphrodite genitalia development [GO:0040035]										14.3081	5.24929	5.77319	3.18921	1.5969	1.95087	2.77298	3.04481	5.9969	5.256	4.63876	5.41535	1.38113	4.82087	690	95	644	203	245	428	809	545	869	883	1186	1234	470	279
Acey_s0002.g659		Acey_s0002:1261650-1262133 [-]	75	Complete	75 aa						reproduction [GO:0000003]; nematode larval development [GO:0002119]; threonine-type endopeptidase activity [GO:0004298]; protein binding [GO:0005515]; nucleus [GO:0005634]; cytoplasm [GO:0005737]; ubiquitin-dependent protein catabolic process [GO:0006511]; determination of adult lifespan [GO:0008340]; embryo development ending in birth or egg hatching [GO:0009792]; molting cycle, collagen and cut…										457.431	249.214	242.774	229.144	171.007	65.4734	94.025	108.223	88.4833	105.881	166.324	118.94	61.8395	184.731	775	153	905	511	882	480	954	659	427	579	1428	916	711	349
Acey_s0002.g660		Acey_s0002:1262356-1262583 [+]	75	Complete	75 aa																0	3.37667	0.274751	0	0.193885	0.431427	0.105946	0	0	0.548607	0.359891	0.269138	0.0869754	1.05863	0	2	1	0	1	3	1	0	0	3	3	2	1	2
Acey_s0002.g661		Acey_s0002:1262712-1263792 [-]	205	Complete	175-205 aa				Proteasome [PF00227.25]; Proteasome_A_N [PF10584.8]	Proteasome A-type subunit [IPR023332]; Proteasome alpha-subunit, N-terminal domain [IPR000426]; Proteasome, subunit alpha/beta [IPR001353]	reproduction [GO:0000003]; nematode larval development [GO:0002119]; threonine-type endopeptidase activity [GO:0004298]; protein binding [GO:0005515]; nucleus [GO:0005634]; cytoplasm [GO:0005737]; ubiquitin-dependent protein catabolic process [GO:0006511]; determination of adult lifespan [GO:0008340]; embryo development ending in birth or egg hatching [GO:0009792]; molting cycle, collagen and cut…	Housekeeping									94.9367	141.882	207.039	37.1366	77.79	35.4272	62.5098	73.5504	143.619	143.83	112.801	122.84	48.8444	138.259	704	321	2913	303	1514	975	2379	1716	2600	3069	3548	3393	2105	975
Acey_s0002.g662		Acey_s0002:1264007-1264513 [-]	119	Complete	82-119 aa				TFIIS_C [PF01096.17]	DNA-directed RNA polymerase subunit/transcription factor S [IPR012164]; Zinc finger, TFIIS-type [IPR001222]	reproduction [GO:0000003]; nematode larval development [GO:0002119]; nucleic acid binding [GO:0003676]; DNA-directed RNA polymerase activity [GO:0003899]; nucleus [GO:0005634]; transcription, DNA-dependent [GO:0006351]; receptor-mediated endocytosis [GO:0006898]; zinc ion binding [GO:0008270]; embryo development ending in birth or egg hatching [GO:0009792]; transcription regulator activity [GO:00…										22.3839	66.9303	88.5874	19.7471	27.9372	15.076	19.1592	20.3363	37.3702	28.8367	28.4285	28.6888	11.6464	46.6303	59	55	523	97	219	161	271	184	297	261	327	370	205	130
Acey_s0002.g663		Acey_s0002:1264928-1268357 [-]	586	Complete	586 aa		SEG: 0.04 (22/586)		HGTP_anticodon [PF03129.19]; ProRS-C_1 [PF09180.10]; WHEP-TRS [PF00458.19]; tRNA-synt_2b [PF00587.24]	Aminoacyl-tRNA synthetase, class II (G/ P/ S/T) [IPR002314]; Aminoacyl-tRNA synthetase, class II [IPR006195]; Proline-tRNA ligase, class II, C-terminal [IPR016061]; Proline-tRNA ligase, class IIa [IPR002316]; Proline-tRNA ligase, class IIa, archaeal-type [IPR004499]; Prolyl-tRNA synthetase, class II [IPR017449]; WHEP-TRS domain [IPR000738]	glutamate-tRNA ligase activity [GO:0004818]; proline-tRNA ligase activity [GO:0004827]; ATP binding [GO:0005524]; cytoplasm [GO:0005737]; glutamyl-tRNA aminoacylation [GO:0006424]; prolyl-tRNA aminoacylation [GO:0006433]; aminoacyl-tRNA synthetase multienzyme complex [GO:0017101]										29.3867	182.019	157.112	31.0675	58.5315	22.57	27.1694	28.5243	57.6014	53.965	38.3087	43.3078	35.6094	59.4913	1030	2442	12755	1495	6449	3422	5538	3563	5660	6198	7169	7230	9129	2516
Acey_s0002.g664		Acey_s0002:1268574-1275596 [-]	1114	Complete	1114 aa		SEG: 0.06 (68/1114)	NCoils: 0.02 (21/1114)	TPR_1 [PF00515.27]; TPR_11 [PF13414.5]; TPR_14 [PF13428.5]; TPR_16 [PF13432.5]; TPR_17 [PF13431.5]; TPR_19 [PF14559.5]; TPR_2 [PF07719.16]; TPR_8 [PF13181.5]	Tetratricopeptide repeat [IPR019734]; Tetratricopeptide repeat-containing domain [IPR013026]; Tetratricopeptide-like helical domain [IPR011990]	protein binding [GO:0005515]										9.24884	10.6819	13.1322	3.59179	5.45733	4.57711	5.16051	7.40716	15.6992	15.3101	13.429	13.7414	4.47072	13.6506	658	255	1912	301	1089	1289	2002	1750	2893	3264	4521	4142	2067	1031
Acey_s0002.g665		Acey_s0002:1275905-1276694 [-]	172	Complete	172 aa	TM(1x)			NDUF_B4 [PF07225.11]	NADH:ubiquinone oxidoreductase, subunit NDUFB4 [IPR009866]	mitochondrion [GO:0005739]; NADH dehydrogenase (ubiquinone) activity [GO:0008137]	Housekeeping									85.3285	151.972	170.162	239.147	180.773	97.6631	73.5932	85.7016	91.2688	91.5878	86.7978	87.4197	34.0239	107.831	615	354	2404	2102	3419	2599	2687	1909	1565	1850	2935	2640	1613	824
Acey_s0002.g666		Acey_s0002:1282690-1283020 [-]	91	Complete	91 aa		SEG: 0.20 (18/91)														30.9179	9.54917	5.42391	0	2.31879	4.62222	11.7204	19.5372	14.5132	20.7769	27.0215	24.6262	1.60895	28.5872	70	8	27	0	16	43	148	151	92	152	314	264	26	75
Acey_s0002.g667		Acey_s0002:1283650-1289613 [-]	213	Complete	213 aa	TM(1x)	SEG: 0.09 (19/213)														5.78756	6.26987	3.75815	0.0915865	0.863611	2.0326	6.06543	7.93682	12.9278	14.589	16.6331	22.1275	1.66471	25.1836	57	18	66	1	21	67	275	220	278	369	682	800	98	233
Acey_s0002.g668		Acey_s0002:1319145-1324785 [-]	392	Complete	101-392 aa				polyprenyl_synt [PF00348.16]	Polyprenyl synthetase [IPR000092]	trans-hexaprenyltranstransferase activity [GO:0000010]; ubiquinone biosynthetic process [GO:0006744]; isoprenoid biosynthetic process [GO:0008299]; determination of adult lifespan [GO:0008340]; oviposition [GO:0018991]; positive regulation of growth rate [GO:0040010]; positive regulation of locomotion [GO:0040017]; protein heterodimerization activity [GO:0046982]										22.2886	64.7702	65.2386	6.63502	14.7473	9.20019	17.1985	25.0425	38.7663	44.7109	44.5575	40.1179	10.6545	37.1781	326	205	1103	107	417	356	901	807	794	1057	2012	1461	562	339
Acey_s0002.g669		Acey_s0002:1324863-1325357 [+]	109	Complete	87-109 aa																0	0	0.73665	0	0	0.462689	0.761996	0.542408	0.67275	0.586316	0.77194	0.21648	0.139917	0	0	0	5	0	0	4	13	5	4	5	10	2	2	0
Acey_s0002.g670		Acey_s0002:1326381-1326995 [-]	134	Complete	116-134 aa		SEG: 0.14 (16/116)														9.45514	13.2686	36.541	12.2778	10.1558	6.31319	8.04472	8.23575	10.5043	10.0765	12.3108	14.2406	6.98317	12.5005	47	21	359	74	140	117	203	129	139	156	277	286	217	64
Acey_s0002.g671		Acey_s0002:1329282-1335285 [-]	500	Complete	390-500 aa	SigP; SigP+TM(1x)			Thioredoxin [PF00085.19]; Thioredoxin_6 [PF13848.5]	Thioredoxin domain [IPR013766]	receptor-mediated endocytosis [GO:0006898]; lipid storage [GO:0019915]; positive regulation of growth rate [GO:0040010]; hermaphrodite genitalia development [GO:0040035]; cell redox homeostasis [GO:0045454]										13.0696	24.3289	79.8389	5.04732	16.0983	10.0376	11.9199	14.0679	34.0475	37.0383	21.731	23.8635	12.06	35.8645	299	187	3655	128	1010	883	1450	1040	1966	2428	2206	2179	1701	821
Acey_s0002.g672		Acey_s0002:1337544-1338704 [-]	69	Complete	69 aa	TM(1x)	SEG: 0.17 (12/69)														0	0	0	0	0	0.32248	0	0	0	0	1.07604	0.15088	0.292554	0	0	0	0	0	0	2	0	0	0	0	8	1	3	0
Acey_s0002.g673		Acey_s0002:1338873-1339632 [-]	112	Complete	112 aa																0.314109	1.72326	2.10326	0	1.37979	1.27607	0.811035	1.08573	2.11106	2.4661	1.98889	1.43357	1.21524	2.25199	1	2	15	0	14	17	15	12	20	26	32	21	27	8
Acey_s0002.g674		Acey_s0002:1338893-1345437 [+]	209	Complete	207-209 aa	SigP	SEG: 0.06 (12/209)		PAP2 [PF01569.20]; PAP2_3 [PF14378.5]		catalytic activity [GO:0003824]; membrane [GO:0016020]						Cons_Secreted_Any; Hco_Cons_Secreted_any; Secreted_Any				6.08791	7.93315	3.79478	14.0653	9.12849	2.02073	2.657	2.65222	4.92466	3.34311	2.74297	2.52318	1.59137	4.43908	58	24	70	154	228	71	130	79	115	91	118	96	97	43
Acey_s0002.g675		Acey_s0002:1346492-1355295 [-]	700	Complete	309-700 aa	SigP	SEG: 0.13 (40/309)		Arfaptin [PF06456.12]	Arfaptin homology (AH) domain [IPR010504]; Resistance to inhibitors of cholinesterase protein 19 [IPR024116]	Golgi apparatus [GO:0005794]; cytosol [GO:0005829]; transport [GO:0006810]; synaptic vesicle membrane [GO:0030672]; response to chemical stimulus [GO:0042221]						Cons_Secreted_Any; Hco_Cons_Secreted_any; Secreted_Any				13.4292	11.0442	10.7136	6.1584	3.15649	12.8752	19.1844	8.8362	20.0091	15.1067	15.8659	17.5032	41.3918	7.53709	371	106	621	162	254	1250	2532	876	1297	1104	2049	2075	6043	284
Acey_s0002.g676		Acey_s0002:1358170-1359501 [-]	103	Complete	103 aa		SEG: 0.10 (10/103)		Arfaptin [PF06456.12]	Arfaptin homology (AH) domain [IPR010504]	cytoplasm [GO:0005737]; protein domain specific binding [GO:0019904]; response to chemical stimulus [GO:0042221]; regulation of neurotransmitter secretion [GO:0046928]										8.92437	25.1888	23.6108	6.15497	4.28111	1.11568	2.78194	3.3056	7.93466	11.7862	4.58184	5.94274	2.07619	7.2653	26	25	144	23	37	13	44	32	63	108	64	74	40	23
Acey_s0002.g677		Acey_s0002:1362065-1366577 [+]	704	Complete	124-704 aa		SEG: 0.51 (353/688)														22.8988	9.17614	12.4147	0.0152793	3.30162	5.35002	5.35208	6.64058	17.4703	17.9626	18.0016	17.4801	4.29079	12.2843	1041	147	1112	1	348	636	1462	1186	2153	2973	4202	3502	1302	738
Acey_s0002.g678		Acey_s0002:1367022-1370253 [+]	336	Complete	297-336 aa	SigP	SEG: 0.23 (69/297)		FHA [PF00498.25]	Forkhead-associated (FHA) domain [IPR000253]; SMAD/FHA domain [IPR008984]	reproduction [GO:0000003]; nematode larval development [GO:0002119]; protein binding [GO:0005515]; nucleolus [GO:0005730]; cytoplasm [GO:0005737]; regulation of transcription, DNA-dependent [GO:0006355]; receptor-mediated endocytosis [GO:0006898]; I-kappaB kinase/NF-kappaB cascade [GO:0007249]; embryo development ending in birth or egg hatching [GO:0009792]; body morphogenesis [GO:0010171]; produ…						Cons_Secreted_Any; Hco_Cons_Secreted_any; Secreted_Any				8.74915	17.804	20.2113	3.96741	6.7745	7.28345	10.6818	15.2428	19.9617	18.475	19.5577	17.9737	4.80777	17.4589	147	105	754	87	347	524	1005	880	971	1067	1699	1388	569	348
Acey_s0002.g679		Acey_s0002:1372731-1373768 [+]	131	Complete	131 aa		SEG: 0.13 (17/131)	NCoils: 0.21 (28/131)	IFT20 [PF14931.5]		Golgi apparatus [GO:0005794]; centriole [GO:0005814]; cilium [GO:0005929]; microtubule basal body [GO:0005932]; cell projection organization [GO:0030030]; intraflagellar transport particle B [GO:0030992]; dendrite terminus [GO:0044292]; centrosome localization [GO:0051642]										0.208431	1.90259	5.27139	0	1.43475	0.152953	0.197236	0.37587	0.226424	0.337843	0.242109	0.0905282	0.130684	0.712171	1	3	51	0	20	3	5	6	3	5	5	2	4	4
Acey_s0002.g680		Acey_s0002:1373398-1373772 [+]	84	Complete	84 aa																0	0	3.25387	7.62834	1.20387	0	0.163736	0	0	0.426751	0.0640057	0.138394	0	0.188275	0	0	14	20	7	0	2	0	0	3	1	1	0	0
Acey_s0002.g681		Acey_s0002:1373870-1374106 [-]	78	Complete	68-78 aa																0	1.9221	0.781982	0	0	0	0	0	0	0	0	0	0	0	0	1	3	0	0	0	0	0	0	0	0	0	0	0
Acey_s0002.g682		Acey_s0002:1374829-1380091 [-]	514	Complete	228-514 aa	TM(1x)	SEG: 0.11 (26/228)		p450 [PF00067.21]	Cytochrome P450 [IPR001128]; Cytochrome P450, E-class, group I [IPR002401]; Cytochrome P450, conserved site [IPR017972]	monooxygenase activity [GO:0004497]; electron carrier activity [GO:0009055]; membrane [GO:0016020]; oxidoreductase activity, acting on paired donors, with incorporation or reduction of molecular oxygen [GO:0016705]; heme binding [GO:0020037]; oxidation-reduction process [GO:0055114]										0	86.4942	57.181	56.9544	0.119578	0.103579	0.0374341	0.0109823	0.0770282	0.0838044	0.0712342	0.13661	0.0808169	0	0	621	2271	1175	6	7	3	1	3	3	5	8	7	0
Acey_s0002.g683		Acey_s0002:1377345-1378133 [-]	262	Complete	244-262 aa		SEG: 0.06 (15/262)														0	0.260695	0.785593	0	0	0	0	0	0	0	0	0	0	0	0	1	18	0	0	0	0	0	0	0	0	0	0	0
Acey_s0002.g684		Acey_s0002:1383376-1383603 [-]	75	Complete	75 aa		SEG: 0.15 (11/75)			Cytochrome P450 [IPR001128]											7.09081	86.105	55.4996	141.253	1.93885	2.58856	4.55568	4.15433	2.95465	2.3773	5.03848	4.70991	5.74038	4.76385	12	51	202	315	10	18	43	24	14	13	42	35	66	9
Acey_s0002.g685		Acey_s0002:1384294-1385728 [-]	184	Complete	184 aa	TM(1x)			p450 [PF00067.21]	Cytochrome P450 [IPR001128]; Cytochrome P450, E-class, group I [IPR002401]	retinoid metabolic process [GO:0001523]; NADPH-hemoprotein reductase activity [GO:0003958]; monooxygenase activity [GO:0004497]; microsome [GO:0005792]; electron carrier activity [GO:0009055]; response to organic cyclic compound [GO:0014070]; oxidoreductase activity, acting on paired donors, with incorporation or reduction of molecular oxygen [GO:0016705]; arachidonic acid metabolic process [GO:0…										1.80104	73.9993	45.3617	24.9808	1.58595	2.36458	3.11978	3.48788	4.63201	4.86367	2.91683	3.84966	7.10482	5.28856	14	197	757	234	36	72	132	90	102	120	112	134	357	45
Acey_s0002.g686		Acey_s0002:1386763-1387921 [+]	206	Complete	106-206 aa	SigP											Cons_Secreted_Any; Secreted_Any				0	2.00742	1.39682	0	0.303362	0.286601	0.481567	0.296078	1.28742	0.847652	0.25687	0.393616	0.421585	0.121134	0	6	22	0	7	9	20	8	26	20	10	14	23	1
Acey_s0002.g687		Acey_s0002:1387963-1390935 [-]	255	Complete	245-255 aa	TM(1x)	SEG: 0.06 (15/255)		p450 [PF00067.21]	Cytochrome P450 [IPR001128]; Cytochrome P450, E-class, group I [IPR002401]	monooxygenase activity [GO:0004497]; microsome [GO:0005792]; electron carrier activity [GO:0009055]; response to organic nitrogen [GO:0010243]; response to organic cyclic compound [GO:0014070]; membrane [GO:0016020]; oxidoreductase activity, acting on paired donors, with incorporation or reduction of molecular oxygen [GO:0016705]; heme binding [GO:0020037]; response to lipopolysaccharide [GO:0032…										1.42633	44.2663	22.377	0	0.431866	0.56283	0.817383	1.15745	3.65897	3.86941	1.40724	1.52952	3.51177	2.16035	17	178	538	0	14	25	50	43	109	132	81	79	281	28
Acey_s0002.g688		Acey_s0002:1393021-1394984 [+]	198	Complete	157-198 aa				Abhydrolase_1 [PF00561.19]; Abhydrolase_6 [PF12697.6]; Hydrolase_4 [PF12146.7]; Ndr [PF03096.13]	Epoxide hydrolase-like [IPR000639]	epoxide hydrolase activity [GO:0004301]; cellular lipid metabolic process [GO:0044255]										3.11081	32.5938	11.0106	0	4.46078	1.01655	1.33942	1.60791	1.82847	5.09468	1.40549	2.48362	3.3454	3.35774	27	82	185	0	104	31	63	46	32	119	58	79	171	24
Acey_s0002.g689		Acey_s0002:1395036-1395699 [+]	177	Complete	177 aa						epoxide hydrolase activity [GO:0004301]; cellular lipid metabolic process [GO:0044255]										8.56679	17.8658	10.4309	5.57383	5.97461	1.99183	1.38085	1.17831	1.08184	2.57634	0.824492	1.51377	1.79204	2.03079	64	49	181	52	142	67	63	33	24	66	31	51	92	17
Acey_s0002.g690		Acey_s0002:1396803-1406329 [-]	605	Complete	557-605 aa		SEG: 0.03 (15/557)		HpcH_HpaI [PF03328.13]; PK [PF00224.20]; PK_C [PF02887.15]	Pyruvate kinase [IPR001697]; Pyruvate kinase, active site [IPR018209]; Pyruvate kinase, alpha/beta [IPR015794]; Pyruvate kinase, barrel [IPR015793]; Pyruvate kinase, beta-barrel insert domain [IPR015806]; Pyruvate/Phosphoenolpyruvate kinase-like domain [IPR015813]	magnesium ion binding [GO:0000287]; pyruvate kinase activity [GO:0004743]; glycolysis [GO:0006096]; cellular aromatic compound metabolic process [GO:0006725]; embryo development ending in birth or egg hatching [GO:0009792]; phosphorylation [GO:0016310]; carbon-carbon lyase activity [GO:0016830]; potassium ion binding [GO:0030955]										23.4082	90.6101	22.7441	3.73172	5.0264	2.02968	3.0816	4.46238	13.1323	10.0996	7.57717	9.74043	4.18211	9.9952	765	1039	1578	153	467	263	541	474	1104	985	1203	1385	906	353
Acey_s0002.g691		Acey_s0002:1417559-1418188 [-]	74	Complete	74 aa		SEG: 0.16 (12/74)														0	0	0	0	0	0	0	0	0	0	0	0	0	0	0	0	0	0	0	0	0	0	0	0	0	0	0	0
Acey_s0002.g692		Acey_s0002:1422691-1428357 [-]	910	Complete	78-910 aa		SEG: 0.04 (34/910)		EFG_C [PF00679.23]; EFG_II [PF14492.5]; EFG_IV [PF03764.17]; GTP_EFTU [PF00009.26]; GTP_EFTU_D2 [PF03144.24]; MMR_HSR1 [PF01926.22]	Small GTP-binding protein domain [IPR005225]; Transcription factor, GTP-binding domain [IPR000795]; Translation elongation factor EFG/EF2, domain IV [IPR005517]; Translation elongation factor EFTu/EF1A, domain 2 [IPR004161]	translation elongation factor activity [GO:0003746]; GTPase activity [GO:0003924]; GTP binding [GO:0005525]; GTP catabolic process [GO:0006184]; translational elongation [GO:0006414]										1016.97	611.289	1005.16	342.174	547.649	311.423	400.942	471.004	729.169	866.114	679.344	668.401	490.087	802.979	54738	11007	110619	23095	81006	63709	112724	80550	99516	140733	172899	152331	169648	45982
Acey_s0002.g693		Acey_s0002:1428379-1429113 [-]	131	Complete	73-131 aa																52.9647	329.058	1482.58	1.86948	265.53	190.512	396.905	536.13	1722.06	1706.93	572.21	639.646	597.835	728.579	86	187	5178	4	1314	1273	3597	2973	7845	8965	4589	4573	6601	1322
Acey_s0002.g694		Acey_s0002:1429209-1429424 [-]	71	Complete	71 aa		SEG: 0.17 (12/71)														0	1.8373	0.89698	0	0	0	0.230588	0.18837	0.459336	1.99005	0.130549	1.0251	0.839781	0.576021	0	1	3	0	0	0	2	1	2	10	1	7	9	1
Acey_s0002.g695		Acey_s0002:1429508-1429714 [-]	68	Complete	68 aa																0	1.9221	1.25117	0	0	0.491163	0.603077	1.18239	0	0	0.956019	1.68522	2.07938	2.41043	0	1	4	0	0	3	5	6	0	0	7	11	21	4
Acey_s0002.g696		Acey_s0002:1430745-1431095 [+]	116	Complete	116 aa																0.679512	0.800876	2.21562	0	1.01168	0.162812	0.275133	0.692597	0.393906	0.919095	0.536834	0.479732	1.07832	1.57798	2	1	17	0	11	2	5	8	4	11	10	8	29	7
Acey_s0002.g697		Acey_s0002:1431204-1438226 [+]	809	Complete	312-809 aa		SEG: 0.36 (112/312)				response to DNA damage stimulus [GO:0006974]; DNA integrity checkpoint [GO:0031570]										28.921	18.2013	19.3709	3.18182	2.69583	7.3465	15.6115	23.6989	38.5397	46.9196	45.1763	51.4638	11.616	39.9288	921	218	1392	133	244	890	2626	2470	3081	4512	6692	6468	2202	1396
Acey_s0002.g698		Acey_s0002:1438664-1439484 [+]	123	Complete	123 aa		SEG: 0.23 (28/123)		Ribosomal_L37 [PF08561.9]		reproduction [GO:0000003]; morphogenesis of an epithelium [GO:0002009]; nematode larval development [GO:0002119]; receptor-mediated endocytosis [GO:0006898]; embryo development ending in birth or egg hatching [GO:0009792]; positive regulation of growth rate [GO:0040010]										33.8896	144.323	120.704	63.6967	41.8056	25.9748	50.1079	70.4017	78.8353	77.3763	86.0181	75.2008	18.3838	104.902	138	201	1033	334	507	425	1143	986	932	1046	1686	1314	497	466
Acey_s0002.g699		Acey_s0002:1440627-1440848 [+]	73	Complete	73 aa		SEG: 0.15 (11/73)														0	0	0	0	0.194266	0	0	0	0	0	0	0.133886	0	0	0	0	0	0	1	0	0	0	0	0	0	1	0	0
Acey_s0002.g700		Acey_s0002:1441674-1459178 [-]	418	Complete	107-418 aa		SEG: 0.06 (16/282)		Peptidase_C1 [PF00112.22]	Peptidase C1A [IPR013128]; Peptidase C1A, papain C-terminal [IPR000668]	cysteine-type endopeptidase activity [GO:0004197]; proteolysis [GO:0006508]; integral to membrane [GO:0016021]										17.2936	26.5772	27.36	22.0063	33.5255	5.36007	6.84963	10.6086	5.73643	7.70996	14.6706	10.1127	2.89181	11.0389	160	68	664	139	770	174	436	326	236	336	670	498	272	133
Acey_s0002.g701		Acey_s0002:1445911-1467248 [-]	264	Complete	102-264 aa		SEG: 0.26 (49/187)	NCoils: 0.22 (42/187)	Snf7 [PF03357.20]	Snf7 family [IPR005024]	nematode larval development [GO:0002119]; determination of adult lifespan [GO:0008340]; body morphogenesis [GO:0010171]; protein transport [GO:0015031]; secretion by cell [GO:0032940]; positive regulation of growth rate [GO:0040010]; locomotion [GO:0040011]										28.6696	34.5968	39.4989	11.172	21.3468	15.0413	21.1358	19.8374	32.8078	34.5691	33.6604	32.1349	18.999	27.1445	237	70	536	123	352	488	999	553	681	753	1176	1012	943	205
Acey_s0002.g702		Acey_s0002:1467533-1467901 [+]	122	Complete	122 aa		SEG: 0.21 (26/122)														0.254225	0.726376	1.0755	0	0.199214	0.421764	0.151643	0.169645	0	0.563193	0.302803	0.536093	0.193158	0.990324	1	1	9	0	2	7	3	2	0	7	6	9	5	4
Acey_s0002.g703		Acey_s0002:1470349-1476530 [-]	693	Complete	685-693 aa	TM(1x)	SEG: 0.11 (78/693)		DEAD [PF00270.28]; Helicase_C [PF00271.30]	DEAD/DEAH box helicase domain [IPR011545]	nucleic acid binding [GO:0003676]; ATP binding [GO:0005524]; germ cell development [GO:0007281]; ATP-dependent helicase activity [GO:0008026]; embryo development ending in birth or egg hatching [GO:0009792]; positive regulation of growth rate [GO:0040010]; regulation of meiosis [GO:0040020]; hermaphrodite genitalia development [GO:0040035]; masculinization of hermaphroditic germ-line [GO:0042006]…										14.9808	11.3197	13.9477	0.0573115	3.15038	5.78361	7.75564	7.50677	17.7525	16.2334	17.8988	18.6129	17.8218	10.5897	617	163	1237	3	378	952	1736	1039	1937	2049	3677	3428	5155	494
Acey_s0002.g704		Acey_s0002:1477938-1479357 [-]	85	Complete	85 aa		SEG: 0.25 (21/85)														9.33491	22.4605	50.2577	0	4.0302	10.6419	15.68	17.1269	44.5711	49.8719	34.6116	40.9513	52.7103	18.0443	19	16	220	0	25	89	178	119	254	328	347	366	784	41
Acey_s0002.g705		Acey_s0002:1490508-1505795 [+]	268	Complete	152-268 aa		SEG: 0.04 (12/268)			Zinc finger, C2H2 [IPR007087]	intracellular [GO:0005622]; zinc ion binding [GO:0008270]										5.83788	6.63693	6.04349	3.15337	5.12331	1.0602	2.12026	2.6111	2.11377	1.46052	4.18979	2.42388	1.46311	5.71574	61	26	152	36	150	32	110	69	64	62	177	115	99	75
Acey_s0002.g706		Acey_s0002:1500278-1500517 [-]	79	Complete	79 aa																0	0	0.464472	0	0.177878	0	0	0	0	0.156978	0	0.210808	0	0	0	0	2	0	1	0	0	0	0	1	0	2	0	0
Acey_s0002.g707		Acey_s0002:1509255-1549096 [+]	8071	Complete	362-8071 aa	TM(2x)	SEG: 0.05 (435/8068)	NCoils: 0.04 (347/8068)	Copine [PF07002.15]; vWA-TerF-like [PF10138.8]		protein binding [GO:0005515]										0.317917	30.1346	21.3413	0.608439	26.1994	8.32984	6.43126	5.23472	8.11455	8.4225	7.23252	7.52906	7.712	5.87613	38	1475	4552	331	5963	3734	5000	2602	4512	5003	5795	5728	9661	955
Acey_s0002.g708		Acey_s0002:1549372-1552215 [+]	947	Complete	947 aa		SEG: 0.04 (36/947)		Exo_endo_phos [PF03372.22]; RVT_1 [PF00078.26]		RNA binding [GO:0003723]; RNA-directed DNA polymerase activity [GO:0003964]; RNA-dependent DNA replication [GO:0006278]										0	0	0.249769	0	0.0198814	0	0	0	0	0.267613	0	0	0.00258067	0.0421026	0	0	2	0	0	0	0	0	0	4	0	0	0	0
Acey_s0002.g709		Acey_s0002:1554231-1555028 [-]	180	Complete	157-180 aa																0	0	0	0	0	0	0	0	0	0	0	0	0	0	0	0	0	0	0	0	0	0	0	0	0	0	0	0
Acey_s0002.g710		Acey_s0002:1559839-1564343 [-]	114	Complete	91-114 aa		SEG: 0.12 (11/91)		Ribosomal_L37e [PF01907.18]	Ribosomal protein L37ae/L37e [IPR011331]; Ribosomal protein L37e [IPR001569]; Ribosomal protein L37e, conserved site [IPR018267]; Zinc-binding ribosomal protein [IPR011332]	mitotic spindle elongation [GO:0000022]; nematode larval development [GO:0002119]; RNA binding [GO:0003723]; structural constituent of ribosome [GO:0003735]; ribosome [GO:0005840]; translation [GO:0006412]; embryo development ending in birth or egg hatching [GO:0009792]; positive regulation of growth rate [GO:0040010]; positive regulation of multicellular organism growth [GO:0040018]; hermaphrodi…	Housekeeping									344.676	1729.1	2862.6	4111.18	1476.76	544.67	728.143	1066.99	957.392	1062.82	1151.44	1026.15	543.976	1452.09	784	1709	16832	14935	11354	5634	9726	8789	7155	8745	15331	12312	10009	4492
Acey_s0002.g711		Acey_s0002:1570361-1570723 [-]	120	Complete	120 aa																0.496023	2.25789	0.690103	0	0.0864307	1.41037	0.850121	0.848802	0.375623	0.990217	0.374345	0.604152	2.18721	0.707881	2	3	6	0	1	22	18	11	4	12	7	10	56	3
Acey_s0002.g712		Acey_s0002:1572525-1573493 [-]	105	Complete	105 aa	SigP											Cons_Secreted_150; Cons_Secreted_200; Cons_Secreted_Any; Secreted_150; Secreted_200; Secreted_Any				5.12422	0	0	0.259244	0	39.4081	63.5163	33.5241	73.0847	49.6889	43.8318	52.3578	123.746	12.5465	15	0	0	1	0	474	1037	335	599	470	632	673	2461	41
Acey_s0002.g713		Acey_s0002:1579053-1579277 [-]	74	Complete	74 aa																6.01307	1.52259	10.3104	0	1.3476	3.70207	2.58095	1.84255	3.26959	4.99219	2.83374	2.2815	1.53147	4.10855	10	1	42	0	7	28	24	11	16	29	30	22	24	10
Acey_s0002.g714		Acey_s0002:1581001-1581437 [-]	83	Complete	79-83 aa																0	0	0	0	0	0.808242	0.496203	0	0	0.171295	0.224742	0	0.378599	0	0	0	0	0	0	6	5	0	0	1	2	0	5	0
Acey_s0002.g715		Acey_s0002:1581896-1582105 [-]	69	Complete	69 aa																0	0	0	0	0	0	0.356364	0.324386	0	0	0	0.15088	0.437251	0	0	0	0	0	0	0	3	2	0	0	0	1	5	0
Acey_s0002.g716		Acey_s0002:1582716-1583120 [+]	134	Complete	134 aa		SEG: 0.09 (12/134)														0	0	0	0	0	0.136913	0.168315	0.0539624	0	0.0550764	0.0382111	0	0.133432	0	0	0	0	0	0	3	5	1	0	1	1	0	5	0
Acey_s0002.g717		Acey_s0002:1586819-1588956 [-]	106	Complete	106 aa																0.740038	0	2.206	0.253308	0.155798	1.75218	2.06444	0.785013	0.530504	1.19836	0.929797	1.32235	2.37053	0.473286	2	0	14	1	1	22	34	8	4	12	14	17	48	2
Acey_s0002.g718		Acey_s0002:1591109-1595713 [-]	233	Complete	170-233 aa	SigP; TM(1x)															2.55762	0	0	0	0	8.15386	9.4013	4.95334	8.02643	5.66569	8.07248	7.15423	16.0795	1.92659	17	0	0	0	0	218	358	115	143	116	264	219	730	14
Acey_s0002.g719		Acey_s0002:1599948-1602788 [+]	215	Complete	132-215 aa	SigP	SEG: 0.09 (19/215)										Cons_Secreted_Any; Secreted_Any				11.6458	0	0.102169	0.16675	0.357338	65.3485	74.5392	44.9931	78.7578	60.0006	78.0432	80.9176	204.913	25.3912	61	0	1	1	6	1535	2450	916	1362	1190	2264	2088	7973	165
Acey_s0002.g720		Acey_s0002:1607785-1608511 [+]	154	Complete	118-154 aa	SigP		NCoils: 0.18 (21/118)									Cons_Secreted_200; Cons_Secreted_Any; Secreted_200; Secreted_Any				0	0	0	0	0.0891149	0	0.194783	0	0.747561	0.50431	0.218779	0.430367	0.599644	0	0	0	0	0	1	0	4	0	12	6	5	11	19	0
Acey_s0002.g721		Acey_s0002:1613192-1613572 [-]	126	Complete	126 aa	SigP											Cons_Secreted_150; Cons_Secreted_200; Cons_Secreted_Any; Secreted_150; Secreted_200; Secreted_Any				0.595421	0	0.243956	0	0.0774082	0	0.131562	0.153308	0.0707395	0.178421	0	0.145851	0.159939	0	3	0	3	0	1	0	3	2	1	3	0	3	6	0
Acey_s0002.g722		Acey_s0002:1613613-1614059 [-]	148	Complete	148 aa				RVT_1 [PF00078.26]		RNA binding [GO:0003723]; RNA-directed DNA polymerase activity [GO:0003964]; RNA-dependent DNA replication [GO:0006278]										0	0	0	0	0	0	0	0	0	0	0	0.0491868	0	0	0	0	0	0	0	0	0	0	0	0	0	1	0	0
Acey_s0002.g723		Acey_s0002:1618318-1624405 [+]	620	Complete	554-620 aa	SigP; TM(1x)	SEG: 0.07 (37/554)		Astacin [PF01400.23]	Metallopeptidase, catalytic domain [IPR024079]; Metallopeptidase, nematode [IPR017050]; Peptidase M12A, astacin [IPR001506]; Peptidase, metallopeptidase [IPR006026]	metalloendopeptidase activity [GO:0004222]; proteolysis [GO:0006508]; zinc ion binding [GO:0008270]										0	0	0	0	4.78363	0	0.101493	0.096267	0.12335	0.068745	0.0478124	0.0930309	0.161031	0.321413	0	0	0	0	470	0	19	11	11	7	8	14	37	13
Acey_s0002.g724		Acey_s0002:1626263-1628668 [-]	747	Complete	747 aa		SEG: 0.04 (32/747)	NCoils: 0.05 (36/747)	RVT_1 [PF00078.26]		RNA binding [GO:0003723]; RNA-directed DNA polymerase activity [GO:0003964]; RNA-dependent DNA replication [GO:0006278]										0	0	0	0	0	0	0	0	0	0	0	0	0	0	0	0	0	0	0	0	0	0	0	0	0	0	0	0
Acey_s0002.g725		Acey_s0002:1628238-1628519 [+]	93	Complete	93 aa																0.848015	0	0	4.18818	0	0	0	0	0.34899	0	0	0.511051	1.53342	0	2	0	0	13	0	0	0	0	2	0	0	5	25	0
Acey_s0002.g726		Acey_s0002:1629252-1630277 [+]	341	Complete	341 aa				Exo_endo_phos [PF03372.22]; Exo_endo_phos_2 [PF14529.5]												0	0	0.0295573	0	0.0189326	0	0.0407351	0	0	0	0.0328773	0	0.0326576	0	0	0	1	0	1	0	4	0	0	0	3	0	5	0
Acey_s0002.g727		Acey_s0002:1635061-1636057 [-]	178	Complete	153-178 aa	SigP; TM(1x)	SEG: 0.13 (20/155)														0.171752	0	0	0.330182	0.0656572	34.9714	46.276	29.5642	35.9327	28.9688	25.9288	28.4603	116.923	7.2551	1	0	0	2	1	776	1497	595	604	538	685	683	4224	43
Acey_s0002.g728		Acey_s0002:1647580-1667336 [-]	375	Complete	369-375 aa		SEG: 0.04 (15/375)		PALP [PF00291.24]	Cysteine synthase CysK [IPR005859]; Cysteine synthase [IPR005856]; Cysteine synthase/cystathionine beta-synthase, pyridoxal-phosphate attachment site [IPR001216]	cysteine synthase activity [GO:0004124]; cysteine biosynthetic process from serine [GO:0006535]; transferase activity [GO:0016740]; pyridoxal phosphate binding [GO:0030170]									Drug_target|"O-acetylserine sulfhydrylase"	5.80792	3.86248	18.1277	2.8465	0.15721	1.16895	6.03651	10.8655	16.1649	23.4512	24.2185	25.8191	0.119978	23.2561	121	30	866	83	10	102	720	800	965	1638	2684	2536	18	580
Acey_s0002.g729		Acey_s0002:1682363-1682815 [+]	150	Complete	150 aa																0	0	0	0	0	0	0	0	0	0	0	0	0	0	0	0	0	0	0	0	0	0	0	0	0	0	0	0
Acey_s0002.g730		Acey_s0002:1688819-1695945 [+]	283	Complete	243-283 aa	SigP			DUF273 [PF03314.13]								Cons_Secreted_Any; Secreted_Any				0	0	34.6683	12.5399	0.0243123	0	0	0	0	0.0288659	0.0347032	0	0	0.0782838	0	0	1048	203	1	0	0	0	0	1	2	0	0	1
Acey_s0002.g731		Acey_s0002:1696070-1696357 [+]	95	Complete	95 aa		SEG: 0.23 (22/95)														0	0	3.85947	0	0	0.0994566	0.143714	0.118164	0	0	0	0.181909	0.057042	0	0	0	21	0	0	1	2	1	0	0	0	2	1	0
Acey_s0002.g732		Acey_s0002:1698117-1699463 [+]	73	Complete	73 aa																0	0	26.2758	51.2601	0	0	0	0	0	0	0.103293	0	0	0	0	0	108	119	0	0	0	0	0	0	1	0	0	0
Acey_s0002.g733		Acey_s0002:1703500-1711189 [-]	207	Complete	177-207 aa	TM(4x)	SEG: 0.22 (45/207)														0	0.41641	1.16956	2.41138	0	0.326976	0.099957	0.0467812	0.329185	0.0575258	0.0358403	0.118946	0.177793	0	0	1	17	16	0	8	4	1	5	1	1	3	7	0
Acey_s0002.g734		Acey_s0002:1717181-1720038 [+]	145	Complete	145 aa		SEG: 0.10 (14/145)														0	0	2.22534	0	0.0713806	0	0	0	0	0	0	0	0	0.194873	0	0	22	0	1	0	0	0	0	0	0	0	0	1
Acey_s0002.g735		Acey_s0002:1722082-1724775 [+]	897	Complete	897 aa		SEG: 0.01 (12/897)		GIY-YIG [PF01541.23]; RVT_1 [PF00078.26]		RNA binding [GO:0003723]; RNA-directed DNA polymerase activity [GO:0003964]; nuclease activity [GO:0004518]; intracellular [GO:0005622]; RNA-dependent DNA replication [GO:0006278]; DNA repair [GO:0006281]										0.000329465	0	0.131586	0	0	0.0286963	0.0139081	0.00572397	0.0072105	0.00638829	0.0241223	0.00843241	0.0323135	0.0175701	0	0	15	0	0	6	4	1	1	1	1	2	11	1
Acey_s0002.g736		Acey_s0002:1726847-1727122 [-]	91	Complete	91 aa																0	0	0	0	0	0	0	0	0	0	0	0	0	0	0	0	0	0	0	0	0	0	0	0	0	0	0	0
Acey_s0002.g737		Acey_s0002:1727670-1730432 [+]	920	Complete	920 aa		SEG: 0.01 (12/920)		RVT_1 [PF00078.26]		RNA binding [GO:0003723]; RNA-directed DNA polymerase activity [GO:0003964]; RNA-dependent DNA replication [GO:0006278]										0	2.09303e-05	0	0	0	0	0	0.0481746	0.016499	0	0	0	0	0	0	0	0	0	0	0	0	10	3	0	0	0	0	0
Acey_s0002.g738		Acey_s0002:1770699-1772934 [+]	90	Complete	68-90 aa																0.672718	0	0.312793	0	0	0	0.120615	0	0.240268	0.832757	0.273148	0.611986	0	0.586845	1	0	1	0	0	0	1	0	1	4	2	4	0	1
Acey_s0002.g739		Acey_s0002:1774609-1774839 [+]	76	Complete	76 aa		SEG: 0.12 (9/76)														0	0	0.0320034	0	0	0	0	0.170789	0.195278	0	0	0	0	0	0	0	0	0	0	0	0	1	1	0	0	0	0	0
Acey_s0002.g740		Acey_s0002:1774906-1775163 [+]	85	Complete	85 aa																0	0	0	0	0	0	0	0	0	0	0	0	0	0	0	0	0	0	0	0	0	0	0	0	0	0	0	0
Acey_s0002.g741		Acey_s0002:1793958-1805615 [+]	457	Complete	441-457 aa	SigP	SEG: 0.07 (31/457)	NCoils: 0.05 (21/457)	Peptidase_M14 [PF00246.23]; Propep_M14 [PF02244.15]	Peptidase M14, carboxypeptidase A [IPR000834]; Proteinase inhibitor, carboxypeptidase propeptide [IPR003146]	metallocarboxypeptidase activity [GO:0004181]; proteolysis [GO:0006508]; zinc ion binding [GO:0008270]						Cons_Secreted_Any; Hco_Cons_Secreted_any; Secreted_Any				18.8075	7.00715	5.8545	1.46341	5.06221	4.53136	4.87419	6.38086	10.9994	5.89453	6.85319	5.11798	5.00768	5.5092	501	60	311	50	381	459	654	538	810	493	877	589	911	162
Acey_s0002.g742		Acey_s0002:1797612-1797911 [-]	99	Complete	99 aa																0	2.73011	0.523336	0	0.155914	0.412753	0	0	1.48083	2.55144	0	1.63925	0.135034	0	0	3	3	0	1	5	0	0	12	24	0	22	3	0
Acey_s0002.g743		Acey_s0002:1807921-1809576 [+]	66	Complete	66 aa																19.7475	36.2719	43.9382	0	6.06113	7.57328	8.52975	9.34275	7.50709	11.7954	11.2482	9.13111	8.4096	10.7873	28	18	134	0	26	44	70	48	35	61	79	57	81	17
Acey_s0002.g744		Acey_s0002:1814236-1819913 [-]	320	Complete	320 aa	SigP	SEG: 0.12 (37/320)										Secreted_Any				2.92034	0	0	0.269885	0	12.7487	13.5431	8.45574	11.445	8.9705	11.4715	14.7657	29.0665	3.51588	51	0	0	6	0	918	1297	498	558	504	1052	1239	3469	72
Acey_s0002.g745		Acey_s0002:1827703-1828308 [-]	135	Complete	71-135 aa																5.46584	0	0	0	6.82368	31.6126	32.0883	10.6699	13.8214	11.4348	17.5024	16.0467	31.9176	5.62795	25	0	0	0	64	433	620	163	177	169	339	337	890	18
Acey_s0002.g746		Acey_s0002:1828382-1828825 [+]	147	Complete	147 aa																0	0.501329	1.50962	0	0.123142	0.322146	0.417097	0.484898	0.189966	0.0655128	0.267878	0.911821	1.66426	0	0	1	18	0	2	7	13	9	3	1	7	22	63	0
Acey_s0002.g747		Acey_s0002:1829589-1829998 [+]	117	Complete	117 aa																0	0	0	0	0	0	0	0	0	0	0	0	0	0	0	0	0	0	0	0	0	0	0	0	0	0	0	0
Acey_s0002.g748		Acey_s0002:1831537-1831773 [-]	78	Complete	76-78 aa		SEG: 0.42 (32/76)														0	0	0	0	0.3826	1.09147	0.731734	0	0.624697	0.541292	0.725317	0.669733	1.19758	0	0	0	0	0	2	8	7	0	3	3	7	6	16	0
Acey_s0002.g749		Acey_s0002:1832964-1833230 [-]	88	Complete	88 aa																0	0	0	0	0	0	0.750639	0.136268	0	0.287921	0.377758	0.105937	0.89011	0.416696	0	0	0	0	0	0	9	1	0	2	4	1	13	1
Acey_s0002.g750		Acey_s0002:1833323-1833721 [-]	132	Complete	132 aa																0	0	0	0	0.144196	0.213907	0.236382	0.257471	1.09871	0.272006	0.624535	0.200163	0.61451	0.196831	0	0	0	0	2	4	6	4	14	4	14	4	19	1
Acey_s0002.g751		Acey_s0002:1833835-1834770 [+]	311	Complete	311 aa		SEG: 0.04 (12/311)														0	0	0	0	0	0.100914	0.066769	0	0.118486	0.0207946	0.0506481	0.130746	0.330439	0	0	0	0	0	0	7	6	0	5	1	4	9	36	0
Acey_s0002.g752		Acey_s0002:1834995-1835426 [+]	143	Complete	143 aa																0	0	0.0230038	0	0.0573002	0	0	0	0	0.112835	0.107023	0.146042	0.4716	0	0	0	0	0	1	0	0	0	0	2	3	4	20	0
Acey_s0002.g753		Acey_s0002:1843578-1843976 [+]	132	Complete	132 aa		SEG: 0.07 (9/132)														0	0	0.0896389	0	0.312897	0	0.072903	0.116643	0.161641	0.331317	0.0497855	0.123448	0.42566	0.180426	0	0	1	0	5	0	2	2	2	5	1	3	14	1
Acey_s0002.g754		Acey_s0002:1845638-1846525 [+]	295	Complete	295 aa		SEG: 0.07 (20/295)				RNA binding [GO:0003723]; RNA-directed DNA polymerase activity [GO:0003964]; RNA-dependent DNA replication [GO:0006278]										0	0	0.0649965	0	0	0.0364915	0	0.0216323	0	0.0353489	0.0608723	0	0.143885	0	0	0	2	0	0	2	0	1	0	1	5	0	14	0
Acey_s0002.g755		Acey_s0002:1850147-1851095 [-]	238	Complete	238 aa	SigP	SEG: 0.08 (20/238)										Secreted_Any				6.9314	0	0.0378219	0.134472	1.13134	13.794	21.2465	13.2709	26.0646	21.4836	24.8147	24.5341	51.4036	3.91018	82	0	1	2	40	682	1417	545	848	817	1580	1405	4277	55
Acey_s0002.g756		Acey_s0002:1857547-1857882 [-]	111	Complete	111 aa																0	0.817963	0.472978	0	0	0	0.176777	0	0	0.102785	0.118186	0.189921	0.360992	0	0	1	3	0	0	0	3	0	0	1	2	3	9	0
Acey_s0002.g757		Acey_s0002:1862277-1862672 [+]	131	Complete	131 aa																0	0	0	0	0	0	0	0	0	0	0	0	0	0	0	0	0	0	0	0	0	0	0	0	0	0	0	0
Acey_s0002.g758		Acey_s0002:1864550-1864873 [-]	107	Complete	107 aa		SEG: 0.13 (14/107)														0	0	0	0	0	0	0	0	0	0	0	0	0	0	0	0	0	0	0	0	0	0	0	0	0	0	0	0
Acey_s0002.g759		Acey_s0002:1865390-1865986 [-]	198	Complete	198 aa				RVT_1 [PF00078.26]		RNA binding [GO:0003723]; RNA-directed DNA polymerase activity [GO:0003964]; RNA-dependent DNA replication [GO:0006278]										0	0	0	0	0	0	0	0	0	0	0	0	0	0	0	0	0	0	0	0	0	0	0	0	0	0	0	0
Acey_s0002.g760		Acey_s0002:1866100-1867413 [-]	437	Complete	437 aa		SEG: 0.06 (26/437)	NCoils: 0.05 (21/437)	Exo_endo_phos [PF03372.22]; Exo_endo_phos_2 [PF14529.5]												0	0	0	0	0	0	0.045839	0	0	0	0	0	0	0	0	0	0	0	0	0	6	0	0	0	0	0	0	0
Acey_s0002.g761		Acey_s0002:1868412-1869479 [+]	355	Complete	355 aa	SigP					RNA binding [GO:0003723]; RNA-directed DNA polymerase activity [GO:0003964]; RNA-dependent DNA replication [GO:0006278]						Cons_Secreted_Any; Hco_Cons_Only_Secreted_Any; Hco_Cons_Secreted_any; Secreted_Any				0	0	0	0	0	0	0	0	0.0927947	0.0671424	0	0	0.0526641	0	0	0	0	0	0	0	0	0	5	4	0	0	7	0
Acey_s0002.g762		Acey_s0002:1870883-1871419 [+]	178	Complete	178 aa		SEG: 0.16 (29/178)														0	0	0	0	0.231241	0.0302407	0.111664	0.410226	0.104367	0.680876	0.0999263	0.118173	0.442114	1.03238	0	0	0	0	6	1	5	12	3	21	4	4	27	10
Acey_s0002.g763		Acey_s0002:1878563-1881242 [+]	128	Complete	119-128 aa		SEG: 0.10 (12/121)														0	0	0.108146	0	0	0.323102	1.33051	0.461725	0.856216	1.41135	2.17021	1.34404	5.20587	0.478897	0	0	1	0	0	5	28	6	9	17	40	22	132	2
Acey_s0002.g764		Acey_s0002:1882045-1883064 [-]	339	Complete	339 aa		SEG: 0.06 (19/339)		DDE_3 [PF13358.5]; Transposase_1 [PF01359.17]	Homeodomain-like [IPR009057]	DNA binding [GO:0003677]										0	0	0	0	0	0	0	0	0	0	0	0	0.0460681	0	0	0	0	0	0	0	0	0	0	0	0	0	6	0
Acey_s0002.g765		Acey_s0002:1886515-1886877 [+]	120	Complete	120 aa				Transposase_1 [PF01359.17]												0	0	0	0	0	0	0	0	0	0	0	0.0594059	0	0	0	0	0	0	0	0	0	0	0	0	0	1	0	0
Acey_s0002.g766		Acey_s0002:1890480-1892031 [+]	164	Complete	151-164 aa	TM(1x)	SEG: 0.08 (12/151)														0	0	0	0	0	0.231595	1.38668	0.599373	1.45658	0.955417	1.62858	1.57632	3.66189	0.583381	0	0	0	0	0	5	42	11	22	18	47	41	140	4
Acey_s0002.g767		Acey_s0002:1892314-1892535 [-]	73	Complete	73 aa	TM(1x)															0	0	0.28636	0	0	0.149885	0.883381	0.180411	1.09982	1.14358	0.238567	1.50611	1.81162	0	0	0	1	0	0	1	8	1	5	6	2	11	22	0
Acey_s0002.g768		Acey_s0002:1893845-1895626 [+]	282	Complete	273-282 aa	TM(5x)			ZYG-11_interact [PF05884.11]		cellular process [GO:0009987]										8.73076	0	0.0387127	0.505364	0	20.4507	24.67	12.3161	23.4576	15.6776	22.5155	29.5924	45.0376	5.44509	124	0	1	8	0	987	1667	507	789	592	1379	1639	3828	74
Acey_s0002.g769		Acey_s0002:1901485-1902648 [+]	283	Complete	275-283 aa	TM(7x)			ZYG-11_interact [PF05884.11]												25.7486	0	0	0.429519	0	39.2391	46.3464	25.4076	48.9712	38.4754	47.2301	57.2075	96.5784	11.5788	359	0	0	7	0	1877	3125	1035	1534	1374	3008	3293	8686	164
Acey_s0002.g770		Acey_s0002:1905891-1906548 [-]	158	Complete	158 aa	TM(5x)	SEG: 0.08 (12/158)		ZYG-11_interact [PF05884.11]		cellular process [GO:0009987]										56.0973	0	25.3804	22.8712	1.95933	130.228	169.668	87.0952	126.021	114.385	127.284	159.991	299.803	33.9271	345	0	274	143	29	2648	4772	1481	1651	1699	2958	3370	9928	176
Acey_s0002.g771		Acey_s0002:1906779-1907081 [-]	100	Complete	100 aa		SEG: 0.13 (13/100)														0	0	1.25082	0	0.57457	2.43875	3.07166	1.86593	1.63798	2.32451	1.64204	1.34505	4.74708	1.15342	0	0	7	0	5	27	46	17	12	20	22	16	86	3
Acey_s0002.g772		Acey_s0002:1907323-1907571 [+]	82	Complete	82 aa																0	0	1.93634	0	0.341607	2.15371	2.61333	2.43985	3.90436	1.05372	1.60661	2.06158	5.21024	0.466303	0	0	8	0	2	17	28	16	21	7	15	17	68	1
Acey_s0002.g773		Acey_s0002:1907657-1908126 [-]	135	Complete	135 aa	TM(2x)			ZYG-11_interact [PF05884.11]												53.156	0	0.150773	2.45339	0.135354	141.329	170.93	86.2366	137.573	127.248	198.792	214.011	438.936	44.0571	249	0	1	15	2	2656	4360	1346	1762	1881	4479	4298	13776	225
Acey_s0002.g774		Acey_s0002:1907794-1908129 [+]	88	Complete	88 aa																21.9155	0	1.40955	1.13428	0.0172792	69.9543	84.2837	56.3494	182.625	111.619	111.566	150.301	308.447	27.9368	47	0	7	3	0	618	1011	414	1099	775	1181	1419	4505	67
Acey_s0002.g775		Acey_s0002:1910345-1910566 [-]	73	Complete	73 aa																0	0	2.35868	0	0.649614	0	0	0	0	0	0	0.422165	0.0906504	0	0	0	8	0	3	0	0	0	0	0	0	3	1	0
Acey_s0002.g776		Acey_s0002:1910640-1913144 [-]	220	Complete	220 aa	SigP	SEG: 0.09 (20/220)		CAP [PF00188.25]	Allergen V5/Tpx-1-related, conserved site [IPR018244]	extracellular region [GO:0005576]		ASP [aligned, as "ASP-s0002.g776", residues 9-184]				Cons_Secreted_Any; Hco_Cons_Only_Secreted_Any; Hco_Cons_Secreted_any; Secreted_Any				0	0	2.98554	815.839	0.101957	0	0	0	0	0.0311928	2.14237	0.0445621	1.36917	2.37918	0	0	64	11212	3	0	0	0	0	1	108	2	98	27
Acey_s0002.g777		Acey_s0002:1933745-1936721 [-]	286	Complete	102-286 aa		SEG: 0.30 (60/202)		CAP [PF00188.25]		extracellular region [GO:0005576]		ASP [aligned, as "ASP-s0002.g777", residues 92-251]								0	3.52763	433.337	0	0	0.312516	0	0	0	0	0	0	0	0.274538	0	8	6102	0	0	4	0	0	0	0	0	0	0	2
Acey_s0002.g778		Acey_s0002:1941043-1943187 [-]	235	Complete	225-235 aa	SigP	SEG: 0.19 (42/227)		CAP [PF00188.25]		extracellular region [GO:0005576]		ASP [aligned, as "ASP-s0002.g778", residues 24-156]				Cons_Secreted_Any; Hco_Cons_Only_Secreted_Any; Hco_Cons_Secreted_any; Secreted_Any				0	316.077	87.896	1.27187	0	0	0	0	0	0	0.0175294	0	0	0	0	1300	2207	19	0	0	0	0	0	0	1	0	0	0
Acey_s0002.g779		Acey_s0002:1943249-1943632 [+]	127	Complete	127 aa		SEG: 0.12 (15/127)														0	3.37667	0	0	0	0	0	0	0	0	0	0	0	0	0	5	0	0	0	0	0	0	0	0	0	0	0	0
Acey_s0002.g780		Acey_s0002:1945469-1946461 [-]	205	Complete	205 aa	SigP	SEG: 0.06 (12/205)										Cons_Secreted_Any; Secreted_Any				0	0	0.101516	0	218.546	0.108252	0.0582722	0	0.0405621	0	0.0890988	0	0	0	0	0	2	0	5773	4	3	0	1	0	4	0	0	0
Acey_s0002.g781		Acey_s0002:1948233-1953306 [-]	250	Complete	241-250 aa																1.21238	0	0.127088	0	0.155136	9.98972	24.3752	18.0286	18.8831	9.76752	14.0064	18.1134	35.249	3.19538	14	0	3	0	5	449	1488	670	531	323	766	865	2689	39
Acey_s0002.g782		Acey_s0002:1953838-1957889 [-]	84	Complete	71-84 aa																1.00521	0	0	0.474047	0	35.5705	68.7217	51.3866	84.9434	49.4573	48.1581	74.965	129.229	12.8234	2	0	0	1	0	316	795	367	464	306	492	698	1904	30
Acey_s0002.g783		Acey_s0002:1958063-1959906 [+]	94	Complete	94 aa																0	2.37975	0.406157	0	0.409928	0.506755	1.12	0.981799	2.05781	1.04209	0.837993	0.432307	3.03138	0	0	2	2	0	3	5	15	8	14	8	10	5	49	0
Acey_s0002.g784		Acey_s0002:1960279-1960575 [-]	98	Complete	98 aa																0	0	0	0	0	0.188351	0.277522	0.113356	0.691037	0.119755	0.471362	0.528749	1.82264	0	0	0	0	0	0	2	4	1	5	1	6	6	32	0
Acey_s0002.g785		Acey_s0002:1960719-1961485 [-]	145	Complete	145 aa																0.560406	0.526818	0.345286	0	0	0.329094	0.414633	0	0.354386	0.483242	0.115288	0.43402	1.59373	0	3	1	4	0	0	7	12	0	5	8	3	10	58	0
Acey_s0002.g786		Acey_s0002:1963600-1968849 [-]	1749	Complete	1749 aa		SEG: 0.03 (48/1749)	NCoils: 0.05 (84/1749)	RVT_1 [PF00078.26]; rve [PF00665.25]; zf-CCHC [PF00098.22]	Aspartic peptidase, active site [IPR001969]; Integrase, catalytic core [IPR001584]; Peptidase A2A, retrovirus, catalytic [IPR001995]; Ribonuclease H-like domain [IPR012337]; Zinc finger, CCHC-type [IPR001878]	DNA binding [GO:0003677]; RNA binding [GO:0003723]; RNA-directed DNA polymerase activity [GO:0003964]; aspartic-type endopeptidase activity [GO:0004190]; RNA-dependent DNA replication [GO:0006278]; proteolysis [GO:0006508]; zinc ion binding [GO:0008270]; DNA integration [GO:0015074]										0.0262193	0.183978	0.2377	0	0.0305311	0.0483397	0.0224447	0.0290938	0.0543053	0.0672071	0.0553808	0.0550126	0.0833732	0.0431593	3	8	63	0	11	24	15	12	18	26	34	30	69	6
Acey_s0002.g787		Acey_s0002:1969266-1969711 [+]	70	Complete	70 aa																2.61055	1.3642	9.46969	3.93295	1.92222	3.15988	1.3188	1.3287	0.389708	0.53549	0.428972	0.860233	0.814928	0.756549	4	1	40	12	11	24	13	8	2	3	5	9	13	2
Acey_s0002.g788		Acey_s0002:1974353-1976343 [+]	312	Complete	256-312 aa				DUF608 [PF04685.12]; Glyco_hydr_116N [PF12215.7]	Glycosyl-hydrolase family 116, catalytic region [IPR006775]	glucosylceramidase activity [GO:0004348]; sphingolipid metabolic process [GO:0006665]; integral to membrane [GO:0016021]										2.80563	2.41275	1.72532	0.0740072	0.397844	2.12686	2.50232	2.32668	5.49306	5.2702	3.45866	5.58235	5.07874	3.89562	35	10	47	1	13	103	177	97	165	187	203	294	416	51
Acey_s0002.g789		Acey_s0002:1977279-1977518 [-]	79	Complete	79 aa																0	0	4.30836	0	0	0	0.0992405	0.162142	0	0.171295	0	0	0	0	0	0	18	0	0	0	1	1	0	1	0	0	0	0
Acey_s0002.g790		Acey_s0002:1977636-1977869 [+]	77	Complete	77 aa																0	1.54457	2.76646	0	0	0	0.384227	0.469462	0	0	0	0.249726	0.488716	0	0	1	11	0	0	0	4	3	0	0	0	2	6	0
Acey_s0002.g791		Acey_s0002:1978327-1978645 [-]	84	Complete	84 aa	TM(1x)															12.5418	7.18027	9.75126	9.53543	5.44215	5.02218	3.92961	4.41696	3.94923	3.88859	4.17857	2.97598	3.67326	1.80089	25	5	42	25	33	41	44	30	22	25	41	26	50	4
Acey_s0002.g792		Acey_s0002:1978801-1979184 [-]	84	Complete	84 aa	TM(1x)															1.00521	12.9245	7.71196	0	1.81405	0.978561	1.98253	1.17786	1.79511	2.79979	1.53057	1.71691	3.551	0.900446	2	9	33	0	11	8	22	8	10	18	15	15	48	2
Acey_s0002.g793		Acey_s0002:1985152-1987361 [+]	413	Complete	360-413 aa		SEG: 0.11 (38/360)	NCoils: 0.08 (28/369)			embryo development ending in birth or egg hatching [GO:0009792]										8.61642	5.4975	7.60052	0	1.33193	2.49321	5.85981	8.09108	13.4158	14.6812	15.6565	15.8652	6.65901	11.5026	175	37	325	0	78	216	667	563	733	934	1500	1350	911	253
Acey_s0002.g794		Acey_s0002:1988107-1988334 [+]	75	Complete	75 aa																0	3.37667	7.41826	0	0.581655	2.15713	0.741622	0.346194	0.422093	1.64582	0.479855	1.21112	1.04371	1.58795	0	2	27	0	3	15	7	2	2	9	4	9	12	3
Acey_s0002.g795		Acey_s0002:1990108-1990663 [+]	166	Complete	158-166 aa		SEG: 0.16 (25/158)														21.0804	9.98472	15.6703	0.400759	5.01594	8.1871	16.4927	18.6231	20.1755	20.4308	28.5483	25.2657	11.429	18.9955	131	22	209	3	88	207	573	398	384	433	864	680	473	129
Acey_s0002.g796		Acey_s0002:1990851-1991580 [-]	148	Complete	140-148 aa	TM(1x)			Innexin [PF00876.17]	Innexin [IPR000990]	gap junction channel activity [GO:0005243]; gap junction [GO:0005921]; gap junction assembly [GO:0016264]; oviposition [GO:0018991]; neuron projection membrane [GO:0032589]; locomotion [GO:0040011]; response to chemical stimulus [GO:0042221]; regulation of pharyngeal pumping [GO:0043051]										9.812	22.311	17.683	8.62762	5.71045	10.4215	11.5417	11.7402	13.1186	9.81092	16.79	12.1025	6.27608	12.7104	49	36	179	52	80	201	312	195	173	145	379	244	196	65
Acey_s0002.g797		Acey_s0002:1992456-1993504 [+]	106	Complete	106 aa																0	0.895537	0.288239	0	0.104418	0.485746	0.521029	0	0	0.286797	0.065703	0.0749514	0.316525	0.28338	0	1	2	0	1	6	9	0	0	3	1	1	7	1
Acey_s0002.g798		Acey_s0002:1995734-1999961 [+]	423	Complete	377-423 aa		SEG: 0.28 (107/384)		S1 [PF00575.22]	S1 domain [IPR003029]	RNA binding [GO:0003723]; helicase activity [GO:0004386]; protein binding [GO:0005515]; RNA processing [GO:0006396]; catalytic step 2 spliceosome [GO:0071013]										1.62534	4.25258	4.24234	0	0.397751	0.557028	0.943266	1.14651	3.43958	4.60611	3.04642	4.345	1.19914	2.84891	36	35	215	0	27	56	122	92	240	372	359	457	194	76
Acey_s0002.g799		Acey_s0002:2001520-2001783 [-]	87	Complete	87 aa																0	0	0	0	0	0	0	0	0	0.14709	0	0	0	0	0	0	0	0	0	0	0	0	0	1	0	0	0	0
Acey_s0002.g800		Acey_s0002:2005600-2017407 [-]	377	Complete	292-377 aa	TM(2x)			Innexin [PF00876.17]	Innexin [IPR000990]	morphogenesis of an epithelium [GO:0002009]; plasma membrane [GO:0005886]; gap junction [GO:0005921]; positive regulation of growth rate [GO:0040010]; locomotion [GO:0040011]; hermaphrodite genitalia development [GO:0040035]; gap junction hemi-channel activity [GO:0055077]										0.204859	2.63772	1.30802	0.0585249	0.488854	0.446631	0.669211	0.525779	0.450206	0.601584	0.464512	0.673891	0.953582	0.393329	3	15	41	1	21	26	56	27	18	26	34	42	93	6
Acey_s0002.g801		Acey_s0002:2023387-2023728 [-]	113	Complete	113 aa		SEG: 0.12 (13/113)														0	0	0.539315	0	0	0	0.0617409	0	0	0	0.0915439	0	0	0	0	0	4	0	0	0	1	0	0	0	2	0	0	0
Acey_s0002.g802		Acey_s0002:2023936-2024274 [-]	112	Complete	112 aa				RVT_1 [PF00078.26]		RNA binding [GO:0003723]; RNA-directed DNA polymerase activity [GO:0003964]; RNA-dependent DNA replication [GO:0006278]										0	0.226901	0.317805	0	0	0	0	0	0	0	0	0.197752	0	0	0	0	2	0	0	0	0	0	0	0	0	3	0	0
Acey_s0002.g803		Acey_s0002:2024736-2025383 [-]	215	Complete	215 aa																0	0	0	0	0	0	0	0	0	0	0	0	0	0	0	0	0	0	0	0	0	0	0	0	0	0	0	0
Acey_s0002.g804		Acey_s0002:2025848-2026357 [+]	169	Complete	169 aa																0	0.400794	0	0	0	0	0	0	0	0	0.0547207	0.0618953	0.0209884	0	0	1	0	0	0	0	0	0	0	0	2	2	1	0
Acey_s0002.g805		Acey_s0002:2044214-2044789 [+]	125	Complete	125 aa		SEG: 0.10 (12/125)			Protein kinase domain [IPR000719]	protein serine/threonine kinase activity [GO:0004674]; ATP binding [GO:0005524]; protein phosphorylation [GO:0006468]; receptor-mediated endocytosis [GO:0006898]; lipid storage [GO:0019915]										0.242926	0	0	0	0	0.768578	1.13244	0.782784	0.433817	1.50359	1.43023	1.77033	2.25266	0.435216	1	0	0	0	0	13	26	11	5	20	29	32	63	2
Acey_s0002.g806		Acey_s0002:2050819-2051022 [-]	67	Complete	67 aa	TM(1x)	SEG: 0.12 (8/67)														0	1.98312	2.25906	0	0.227738	1.01351	1.36889	2.84649	3.02677	2.73831	3.66365	4.74195	1.53242	3.10868	0	1	7	0	1	6	11	14	13	13	26	30	15	5
Acey_s0002.g807		Acey_s0002:2051244-2058716 [-]	596	Complete	565-596 aa	SigP; TM(1x)				Zinc finger, C2H2 [IPR007087]	intracellular [GO:0005622]; zinc ion binding [GO:0008270]										1.74387	0.763419	0.501299	0	0.327296	2.3354	3.98399	4.46812	5.61915	6.85851	8.21647	8.22986	3.372	5.9677	61	9	37	0	33	324	743	511	520	731	1385	1235	779	226
Acey_s0002.g808		Acey_s0002:2059019-2059222 [-]	67	Complete	67 aa																0	1.98312	1.77795	11.2587	1.75839	0.736885	0.569114	0.225998	0.26111	0.933562	1.04151	0.932865	0.451792	1.43998	0	1	6	21	8	4	5	1	1	4	7	6	4	2
Acey_s0002.g809		Acey_s0002:2059327-2059575 [-]	82	Complete	82 aa																0	3.72142	1.58461	6.90377	2.58275	2.6431	0.579098	0.451291	1.11553	1.02592	0.659451	0.551069	0.451518	0.709165	0	3	7	22	16	22	6	3	6	7	8	6	8	2
Acey_s0002.g810		Acey_s0002:2060496-2075017 [-]	698	Complete	219-698 aa	TM(1x)	SEG: 0.06 (40/698)			Zinc finger, C2H2 [IPR007087]	intracellular [GO:0005622]; zinc ion binding [GO:0008270]; anatomical structure development [GO:0048856]										5.57776	0.678346	0.698216	0	0.907865	2.60029	3.40311	4.13891	4.59	4.07169	4.56725	4.53873	3.88977	3.48081	151	9	42	0	64	390	742	446	471	463	831	772	960	144
Acey_s0002.g811		Acey_s0002:2075315-2075533 [-]	72	Complete	72 aa																0	1.78481	1.1618	0	0.204964	0.912159	0.336	1.09793	1.33864	0.966593	0.380456	1.54198	1.56307	1.11913	0	1	4	0	1	6	3	6	6	5	3	11	17	2
Acey_s0002.g812		Acey_s0002:2076176-2078887 [-]	239	Complete	222-239 aa																8.40079	1.02598	0.488574	0.160222	0.534512	3.42067	6.07286	6.13814	11.4415	8.60173	12.1686	11.2154	7.74265	6.0347	88	4	12	2	18	162	384	239	349	304	690	565	610	77
Acey_s0002.g813		Acey_s0002:2079167-2079439 [-]	90	Complete	90 aa																0	0	0.258739	0	0	0.447829	0.53468	0.528214	0.966027	0.696528	0.938121	0.998073	1.62377	0	0	0	1	0	0	4	7	4	6	5	10	10	24	0
Acey_s0002.g814		Acey_s0002:2079490-2081321 [+]	85	Complete	68-85 aa																4.03631	0	0	0	0.196651	2.44349	2.93594	5.75026	5.57876	13.3803	8.27885	10.7413	3.68815	13.6433	7	0	0	0	1	22	36	44	34	88	83	96	51	31
Acey_s0002.g815		Acey_s0002:2085177-2086976 [-]	438	Complete	418-438 aa		SEG: 0.22 (91/418)														1.99834	10.233	9.64062	0.455364	0.852162	0.961489	1.22589	1.58104	1.74144	2.59573	2.64542	3.48767	1.20888	3.0632	51	95	533	16	62	101	169	134	133	229	343	403	226	93
Acey_s0002.g816		Acey_s0002:2088464-2094684 [+]	827	Complete	270-827 aa		SEG: 0.04 (12/270)		CEBP_ZZ [PF16366.4]; RRM_1 [PF00076.21]; RRM_7 [PF16367.4]; UDPGT [PF00201.17]	Nucleotide-binding alpha-beta plait domain [IPR012677]; RNA recognition motif domain [IPR000504]; UDP-glucuronosyl/UDP-glucosyltransferase [IPR002213]	nucleotide binding [GO:0000166]; nucleic acid binding [GO:0003676]; protein binding [GO:0005515]; cytoplasm [GO:0005737]; gene expression [GO:0010467]; microtubule cytoskeleton [GO:0015630]; ribonucleoprotein complex [GO:0030529]; protein complex [GO:0043234]; primary metabolic process [GO:0044238]; cellular macromolecule metabolic process [GO:0044260]; cytoskeletal part [GO:0044430]										4.32315	0.228954	1.26802	0.0585593	0.623739	1.19712	2.99753	4.64362	4.66231	6.91982	5.99163	8.01601	2.56806	7.55634	145	2	48	3	49	141	497	477	423	702	901	1070	514	264
Acey_s0002.g817		Acey_s0002:2096169-2104007 [-]	279	Complete	279 aa		SEG: 0.04 (11/279)		Runt [PF00853.18]	Acute myeloid leukemia 1 protein (AML1)/Runt [IPR000040]; Runt domain [IPR013524]; p53-like transcription factor, DNA-binding [IPR008967]; p53/RUNT-type transcription factor, DNA-binding domain [IPR012346]	reproduction [GO:0000003]; nuclear chromatin [GO:0000790]; endochondral ossification [GO:0001958]; osteoblast fate commitment [GO:0002051]; chondrocyte development [GO:0002063]; osteoblast development [GO:0002076]; chromatin binding [GO:0003682]; sequence-specific DNA binding transcription factor activity [GO:0003700]; ATP binding [GO:0005524]; transcription factor complex [GO:0005667]; nucleolus…										0.0669007	2.59902	2.2749	0	0.328405	0.157192	0.430536	0.0828104	0.186706	0.330914	0.315235	0.265459	0.315144	0.355921	1	13	70	0	14	9	33	4	8	16	23	17	34	6
Acey_s0002.g818		Acey_s0002:2118411-2127244 [+]	629	Complete	602-629 aa	SigP	SEG: 0.06 (35/602)		ShK [PF01549.23]; Tyrosinase [PF00264.19]	Tyrosinase copper-binding domain [IPR002227]	metabolic process [GO:0008152]; oxidoreductase activity [GO:0016491]						Cons_Secreted_Any; Hco_Cons_Secreted_any; Secreted_Any				0	0.442076	0.0851772	0	0	0	0	0.00801305	0	0	0	0	0	0	0	6	7	0	0	0	0	1	0	0	0	0	0	0
Acey_s0002.g819		Acey_s0002:2128841-2129086 [-]	81	Complete	81 aa																0	5.436	6.60237	0	0.460715	3.03267	1.83787	1.6194	0.799315	1.58173	1.0568	1.19856	5.17954	0.866806	0	4	30	0	3	27	22	12	5	11	11	11	71	2
Acey_s0002.g820		Acey_s0002:2129188-2134341 [+]	1717	Complete	582-1717 aa		SEG: 0.05 (91/1717)		DUF1758 [PF05585.11]; Peptidase_A17 [PF05380.12]; rve [PF00665.25]	Integrase, catalytic core [IPR001584]; Ribonuclease H-like domain [IPR012337]	DNA binding [GO:0003677]; DNA integration [GO:0015074]										0	1.94616	2.18742	0.880848	0.548782	0.647652	0.513221	0.529031	0.257092	0.372765	0.207668	0.228883	1.33724	0.449063	0	43	477	73	157	255	284	150	62	111	103	102	915	50
Acey_s0002.g821		Acey_s0002:2135168-2136952 [+]	594	Complete	554-594 aa		SEG: 0.16 (93/594)														0.031985	2.59673	2.6034	4.97514	1.59247	0.876012	0.814863	0.679184	0.293963	0.573631	0.344979	0.270786	1.7064	0.701679	1	31	185	208	148	111	146	74	27	59	54	35	380	25
Acey_s0002.g822		Acey_s0002:2139128-2139343 [-]	71	Complete	71 aa																1.92912	27.955	23.1656	62.2644	10.7242	17.0431	6.60572	5.82824	2.79733	2.86533	2.34312	3.18683	10.8382	1.61752	3	17	80	134	51	109	57	31	12	14	21	25	143	3
Acey_s0002.g823		Acey_s0002:2139572-2144895 [-]	358	Complete	149-358 aa		SEG: 0.07 (16/246)			Glycine N-acyltransferase [IPR010313]											0.267808	0.708555	5.97322	2.83396	5.82863	2.70947	2.34101	2.20355	0.610491	1.80296	1.43622	1.06826	4.09406	2.12584	3	2	153	50	194	127	146	86	15	61	65	54	343	22
Acey_s0002.g824		Acey_s0002:2147741-2149711 [-]	656	Complete	656 aa		SEG: 0.07 (46/656)		RVT_1 [PF00078.26]	Zinc finger, C2H2 [IPR007087]	RNA binding [GO:0003723]; RNA-directed DNA polymerase activity [GO:0003964]; intracellular [GO:0005622]; RNA-dependent DNA replication [GO:0006278]; zinc ion binding [GO:0008270]										0	0	0	0	0	0	0	0	0	0	0	0.00649659	0	0	0	0	0	0	0	0	0	0	0	0	0	1	0	0
Acey_s0002.g825		Acey_s0002:2151720-2154563 [-]	947	Complete	947 aa		SEG: 0.04 (36/947)		Exo_endo_phos [PF03372.22]; RVT_1 [PF00078.26]		RNA binding [GO:0003723]; RNA-directed DNA polymerase activity [GO:0003964]; RNA-dependent DNA replication [GO:0006278]										0	0	0.249769	0	0.0198814	0	0	0	0	0.267613	0	0	0.00258067	0.0421026	0	0	2	0	0	0	0	0	0	4	0	0	0	0
Acey_s0002.g826		Acey_s0002:2174466-2181871 [+]	554	Complete	67-554 aa	TM(8x)	SEG: 0.10 (49/507)		Ion_trans_2 [PF07885.15]	Two pore domain potassium channel [IPR003280]	potassium channel activity [GO:0005267]; potassium ion transport [GO:0006813]; membrane [GO:0016020]										4.14774	2.35018	3.87267	0.0287298	4.09928	8.24216	11.2846	10.8709	14.5678	18.1973	18.3651	28.3836	5.92537	27.3564	45	22	117	1	105	316	658	426	436	661	1004	971	522	246
Acey_s0002.g827		Acey_s0002:2182286-2182522 [+]	78	Complete	78 aa		SEG: 0.31 (24/78)														4.48479	3.2035	1.82463	7.23226	2.75913	2.86173	1.99211	2.29909	2.00223	1.73491	2.73148	1.91502	1.32024	3.5152	8	2	7	17	15	21	20	14	10	10	24	15	16	7
Acey_s0002.g828		Acey_s0002:2183351-2187145 [-]	369	Complete	368-369 aa		SEG: 0.08 (28/368)		Transket_pyr [PF02779.23]; Transketolase_C [PF02780.19]	Transketolase C-terminal/Pyruvate-ferredoxin oxidoreductase domain II [IPR009014]	reproduction [GO:0000003]; alpha-ketoacid dehydrogenase activity [GO:0003826]; 3-methyl-2-oxobutanoate dehydrogenase (2-methylpropanoyl-transferring) activity [GO:0003863]; mitochondrial alpha-ketoglutarate dehydrogenase complex [GO:0005947]; response to nutrient [GO:0007584]; branched-chain amino acid catabolic process [GO:0009083]; embryo development ending in birth or egg hatching [GO:0009792]…										63.0893	28.0049	93.1127	7.55733	75.1154	60.8785	65.2695	67.3623	109.713	134.556	83.5102	91.6483	64.7797	115.098	1255	204	4133	198	4481	4970	7310	4620	5837	8373	8502	8345	9215	2653
Acey_s0002.g829		Acey_s0002:2187901-2192671 [-]	390	Complete	107-390 aa		SEG: 0.43 (46/107)	NCoils: 0.35 (106/306)	DFRP_C [PF16543.4]; Torus [PF16131.4]	Zinc finger, CCCH-type [IPR000571]	nucleic acid binding [GO:0003676]; zinc ion binding [GO:0008270]										116.516	49.1295	97.2228	18.5681	50.9941	36.5996	51.4751	59.7792	82.0147	94.708	93.3388	89.0079	37.4255	93.1584	789	193	2492	113	1193	1267	2701	1999	3098	3846	4967	4356	2730	1151
Acey_s0002.g830		Acey_s0002:2195610-2206927 [+]	169	Complete	169 aa	TM(4x)	SEG: 0.04 (6/169)		Got1 [PF04178.11]	Vesicle transport protein, Got1/SFT2-like [IPR007305]; Vesicle transport protein, SFT2-like [IPR011691]	integral to membrane [GO:0016021]; vesicle-mediated transport [GO:0016192]										1.01708	20.7659	10.8937	0	1.63872	2.32616	2.47706	2.77107	4.497	8.09602	7.45783	9.58969	2.69728	5.36684	7	43	135	0	28	57	84	57	72	150	224	253	115	36
Acey_s0002.g831		Acey_s0002:2208459-2208698 [+]	79	Complete	79 aa																0	20.5592	11.8386	14.9166	2.36098	2.91897	1.95441	3.65936	0.953418	4.11246	4.06302	4.45971	2.90936	2.97112	0	13	46	40	13	22	20	23	5	25	37	36	37	6
Acey_s0002.g832		Acey_s0002:2235627-2240973 [+]	336	Complete	323-336 aa		SEG: 0.29 (93/323)	NCoils: 0.13 (42/323)	TLE_N [PF03920.14]	Groucho/TLE, N-terminal Q-rich domain [IPR005617]	reproduction [GO:0000003]; transcription factor binding [GO:0008134]; anatomical structure morphogenesis [GO:0009653]; embryo development [GO:0009790]; negative regulation of cellular process [GO:0048523]										1.87154	4.62816	2.9976	0	0.734947	0.891498	1.7515	2.2698	4.66431	7.54073	5.36008	6.46174	0.92436	4.64367	33	35	136	0	46	74	192	155	255	469	551	586	139	110
Acey_s0002.g833		Acey_s0002:2243970-2248875 [-]	320	Complete	182-320 aa				ETF [PF01012.20]; ETF_alpha [PF00766.18]	Electron transfer flavoprotein alpha subunit/FixB [IPR001308]	reproduction [GO:0000003]; electron carrier activity [GO:0009055]; embryo development ending in birth or egg hatching [GO:0009792]; flavin adenine dinucleotide binding [GO:0050660]	Housekeeping									95.7937	168.789	171.74	75.7295	43.2165	21.4192	40.1285	65.5899	157.989	163.11	107.421	100.902	24.605	114.723	1622	686	4563	1196	2029	1296	3464	3281	4068	5207	6357	5126	1908	1451
Acey_s0002.g834		Acey_s0002:2252652-2253161 [+]	87	Complete	87 aa	SigP	SEG: 0.13 (11/87)										Cons_Secreted_100; Cons_Secreted_150; Cons_Secreted_200; Cons_Secreted_Any; Secreted_100; Secreted_150; Secreted_200; Secreted_Any				0.47529	12.2545	9.04917	7.42628	6.18435	13.7368	3.47109	2.66128	3.14371	0.907663	2.71696	0.846866	6.0932	1.25268	1	12	52	27	48	137	47	22	21	7	37	10	122	4
Acey_s0002.g835		Acey_s0002:2253481-2254577 [-]	71	Complete	71 aa																7.93642	1.68768	8.76572	0	5.59879	3.67902	2.76706	2.82556	4.23384	2.569	4.04151	0.660028	8.0727	3.52568	13	1	32	0	28	24	24	15	22	15	34	5	94	7
Acey_s0002.g836		Acey_s0002:2255182-2258474 [-]	135	Complete	103-135 aa	TM(1x)	SEG: 0.17 (17/103)				integral to membrane [GO:0016021]										2.1158	7.05287	10.6577	0	4.39681	3.34704	2.40259	2.1693	5.03788	1.85524	3.22161	2.00768	6.02095	2.52706	7	11	80	0	56	52	50	30	57	26	54	33	189	12
Acey_s0002.g837		Acey_s0002:2273436-2278082 [+]	210	Complete	210 aa																26.0567	7.17725	9.46283	0.0897006	5.17219	6.28111	3.97318	3.53253	4.45622	2.26934	2.83583	2.34742	2.1065	3.12334	245	22	179	1	130	220	194	105	106	60	121	90	127	30
Acey_s0002.g838		Acey_s0002:2278128-2278394 [-]	88	Complete	88 aa																4.65177	3.98734	4.10957	0	1.3737	1.47175	0.417021	1.09014	1.49529	0.575843	0.944395	0.211874	0.41082	1.66678	10	3	19	0	9	13	5	8	9	4	10	2	6	4
Acey_s0002.g839		Acey_s0002:2279007-2279369 [+]	120	Complete	120 aa	SigP	SEG: 0.07 (8/120)										Secreted_150; Secreted_200; Secreted_Any				0.263414	0	0.734875	0	0.0864307	0.448753	0.283374	0.308655	0.376324	0.0815199	0.0534778	0.0599886	0.0775444	0	1	0	6	0	1	7	6	4	4	1	1	1	2	0
Acey_s0002.g840		Acey_s0002:2279439-2279897 [-]	105	Complete	99-105 aa	TM(2x)															0	0	0.794201	0	0.22418	0.185076	0.136348	0.300215	0	0	0.208062	0.0865922	0	0	0	0	5	0	2	2	2	3	0	0	3	1	0	0
Acey_s0002.g841		Acey_s0002:2290139-2296770 [+]	479	Complete	72-479 aa	TM(10x); TM(12x); TM(2x); TM(4x); TM(6x)	SEG: 0.06 (13/214)		MFS_1 [PF07690.15]	Major facilitator superfamily [IPR011701]	integral to membrane [GO:0016021]; transmembrane transport [GO:0055085]										63.3589	237.18	300.933	85.6499	7.74214	2.55337	2.42844	6.73276	28.1247	29.8714	7.66205	14.154	9.6545	44.126	733	773	6220	676	146	49	97	148	782	1020	252	588	737	539
Acey_s0002.g842		Acey_s0002:2298513-2298794 [-]	93	Complete	93 aa	TM(1x)															0.424531	6.06488	2.56612	0	0.139296	0.103319	0	0.248722	0.606502	1.18243	0.861875	0.580084	0.749846	0.760571	1	5	13	0	1	1	0	2	4	9	10	6	12	2
Acey_s0002.g843		Acey_s0002:2303512-2308798 [-]	162	Complete	156-162 aa																0	0	0.0813281	0	1.06625	0.187177	0.399797	0.178213	0.240399	0.153755	0.330736	0.248425	0.117966	0.191222	0	0	1	0	20	4	14	4	5	3	9	6	5	1
Acey_s0002.g844		Acey_s0002:2310846-2312941 [+]	147	Complete	147 aa																0	2.96867	4.63868	0	0.214142	0.847113	0.931619	0.828455	1.94247	2.49102	2.01465	1.10156	0.57382	0.73482	0	5	47	0	3	16	24	13	25	37	49	24	19	4
Acey_s0002.g845		Acey_s0002:2313036-2316674 [+]	412	Complete	386-412 aa		SEG: 0.05 (19/412)														0.178148	3.47237	3.62421	0	0.159339	0.450086	0.472006	0.315397	1.11833	1.23077	0.874718	0.813023	0.282626	0.516481	4	23	143	0	8	34	51	20	54	69	83	70	37	11
Acey_s0002.g846		Acey_s0002:2317131-2338498 [+]	1470	Complete	453-1470 aa		SEG: 0.06 (51/904)														3.38126	14.7183	21.2947	0.763551	3.63519	2.31332	3.61377	4.21076	5.0358	6.38001	6.97871	6.04341	1.94261	4.94104	136	192	1628	33	292	312	632	479	479	743	1182	962	440	178
Acey_s0002.g847		Acey_s0002:2340836-2341282 [-]	148	Complete	148 aa		SEG: 0.21 (31/148)														0	0.441556	2.2149	0	0.201271	0	0.0267972	0	0	0	0.103917	0	0.0248249	0	0	1	31	0	4	0	1	0	0	0	3	0	1	0
Acey_s0002.g848		Acey_s0002:2344959-2345300 [-]	113	Complete	113 aa	TM(1x)															0.886352	7.48669	10.2899	0	3.7383	2.98299	3.26993	2.96517	2.90425	3.13384	4.75927	3.22879	3.35767	3.56682	3	9	75	0	39	41	62	34	28	34	79	48	77	13
Acey_s0002.g849		Acey_s0002:2346244-2350074 [-]	144	Complete	96-144 aa				UBA_4 [PF14555.5]	UBA-like [IPR009060]	ubiquitin ligase complex [GO:0000151]; nucleus [GO:0005634]; cytoplasm [GO:0005737]; ubiquitin binding [GO:0043130]; protein neddylation [GO:0045116]										10.8766	47.8268	80.3348	18.266	26.5398	35.5755	41.0514	37.9883	101.099	78.9578	74.1131	78.2861	76.6638	58.6219	30	45	467	60	214	372	583	333	759	670	951	892	1330	179
Acey_s0002.g850		Acey_s0002:2362633-2370987 [+]	437	Complete	226-437 aa		SEG: 0.05 (12/226)		Hormone_recep [PF00104.29]; zf-C4 [PF00105.17]	Nuclear hormone receptor, ligand-binding domain [IPR000536]; Zinc finger, NHR/GATA-type [IPR013088]; Zinc finger, nuclear hormone receptor-type [IPR001628]	sequence-specific DNA binding transcription factor activity [GO:0003700]; steroid hormone receptor activity [GO:0003707]; nucleus [GO:0005634]; transcription, DNA-dependent [GO:0006351]; zinc ion binding [GO:0008270]; sequence-specific DNA binding [GO:0043565]; regulation of cellular process [GO:0050794]										4.46799	49.7755	25.5409	0.07319	1.05041	1.33753	2.8275	4.34733	7.8798	9.54567	6.83273	7.10384	2.30403	7.3502	64	306	943	2	69	108	259	227	361	497	553	511	260	144
Acey_s0002.g851		Acey_s0002:2393576-2395978 [+]	800	Complete	800 aa		SEG: 0.08 (66/800)			Troponin T [IPR027707]											0.538889	529.881	622.495	0.180799	7.94424	2.00265	2.81257	2.90816	4.39491	5.09777	4.91289	4.66118	4.29265	3.4548	27	8979	64774	11	1109	384	737	468	583	773	1154	976	1415	186
Acey_s0002.g852		Acey_s0002:2396006-2398715 [+]	317	Complete	315-317 aa		SEG: 0.27 (86/317)	NCoils: 0.53 (166/315)	Troponin [PF00992.19]	Troponin T [IPR027707]; Troponin [IPR001978]	positive regulation of growth rate [GO:0040010]; positive regulation of locomotion [GO:0040017]										4.3322	962.524	1422.51	70.3029	96.3853	24.3505	23.9308	23.5762	15.1052	17.2489	21.1388	19.2676	17.1451	21.1595	80	7261	65294	1949	6051	2186	2783	1686	877	1178	2277	1846	2485	514
Acey_s0002.g853		Acey_s0002:2398877-2399614 [-]	220	Complete	220 aa		SEG: 0.05 (10/220)														0	1.07249	1.46899	0	1.11606	0.135128	0.0165653	0.0807765	0.0339223	0.0300485	0.0379471	0.105354	0.0948472	0.082919	0	4	34	0	36	6	1	3	1	1	2	5	7	1
Acey_s0002.g854		Acey_s0002:2399735-2400407 [+]	103	Complete	103 aa		SEG: 0.24 (25/103)	NCoils: 0.20 (21/103)		Troponin T [IPR027707]											1.76317	82.8755	46.4018	23.817	97.077	37.2465	17.64	13.3257	9.70192	9.49444	9.30687	7.7095	9.13522	9.47647	5	83	283	89	839	434	279	129	79	87	130	96	176	30
Acey_s0002.g855		Acey_s0002:2401092-2401488 [+]	94	Complete	76-94 aa																1.16604	1.66582	5.70661	0	0.5739	1.46035	2.27311	0.89578	0.416465	1.60537	1.97318	1.88686	1.47569	2.18071	2	1	29	0	3	14	30	6	2	12	22	19	21	6
Acey_s0002.g856		Acey_s0002:2403114-2404551 [+]	102	Complete	102 aa																9.67722	1441.89	1549.2	395.752	54.6851	8.19946	8.22558	5.98462	5.88854	5.21327	8.44073	7.42776	7.54405	6.10016	27	1408	9296	1455	465	94	128	57	46	47	116	91	143	19
Acey_s0002.g857		Acey_s0002:2405701-2415304 [+]	356	Complete	356 aa	TM(5x)	SEG: 0.04 (14/356)		Patched [PF02460.17]	Acriflavin resistance protein [IPR001036]; Protein patched/dispatched [IPR003392]	cytokinesis [GO:0000910]; gastrulation with mouth forming first [GO:0001703]; nematode larval development [GO:0002119]; transporter activity [GO:0005215]; transport [GO:0006810]; hedgehog receptor activity [GO:0008158]; embryo development ending in birth or egg hatching [GO:0009792]; integral to membrane [GO:0016021]; molting cycle, collagen and cuticulin-based cuticle [GO:0018996]; positive regu…										0.427342	0.85958	2.02183	0	0.318132	0.44737	0.836155	0.4804	0.729721	0.601253	1.15571	0.810388	1.0445	0.770251	8	5	72	0	15	29	77	27	32	30	93	59	120	14
Acey_s0002.g858		Acey_s0002:2420596-2421885 [+]	190	Complete	184-190 aa		SEG: 0.08 (15/190)														0.133194	1.18394	1.10796	0	0.553616	0.745239	0.487935	0.132219	0.459881	0.286391	0.184073	0.066674	0.325163	0.483163	1	3	18	0	12	22	20	3	9	6	7	2	18	4
Acey_s0002.g859		Acey_s0002:2422251-2422634 [+]	127	Complete	127 aa		SEG: 0.20 (25/127)														0	0	0.191293	0	0	0.0575235	0.0423784	0	0	0.120106	0	0	0.139185	0	0	0	2	0	0	1	1	0	0	2	0	0	5	0
Acey_s0002.g860		Acey_s0002:2423360-2423824 [+]	154	Complete	154 aa		SEG: 0.16 (24/154)														0	0.492675	0	0	0.114927	0	0.042647	0	0	0.16356	0	0	0.0819877	0.0043709	0	1	0	0	2	0	1	0	0	3	0	0	3	0
Acey_s0002.g861		Acey_s0002:2428912-2429357 [-]	88	Complete	87-88 aa																0	0	1.29776	0	0.155951	0	0.170435	0	0.169755	0.14709	0.0964926	0.10824	0.279834	0	0	0	6	0	1	0	2	0	1	1	1	1	4	0
Acey_s0002.g862		Acey_s0002:2430165-2431929 [+]	198	Complete	177-198 aa				IF4E [PF01652.17]	Eukaryotic translation initiation factor 4E (eIF-4E), conserved site [IPR019770]; Translation Initiation factor eIF- 4e [IPR001040]	translation initiation factor activity [GO:0003743]; protein binding [GO:0005515]; cytoplasm [GO:0005737]; translational initiation [GO:0006413]; determination of adult lifespan [GO:0008340]; response to heat [GO:0009408]; lipid storage [GO:0019915]; positive regulation of translation [GO:0045727]										7.25797	43.6038	37.7096	5.57015	28.317	20.1795	22.4167	25.4099	43.5219	34.2683	30.8433	28.3172	17.3409	32.5258	53	117	622	52	634	621	965	673	919	831	1144	945	866	274
Acey_s0002.g863		Acey_s0002:2440873-2444444 [+]	203	Complete	166-203 aa		SEG: 0.07 (12/177)		IF4E [PF01652.17]	Translation Initiation factor eIF- 4e [IPR001040]	translation initiation factor activity [GO:0003743]; protein binding [GO:0005515]; cytoplasm [GO:0005737]; translational initiation [GO:0006413]; determination of adult lifespan [GO:0008340]; response to heat [GO:0009408]; embryo development ending in birth or egg hatching [GO:0009792]; lipid storage [GO:0019915]; positive regulation of translation [GO:0045727]										25.5722	40.6052	38.1116	36.6093	40.1508	28.8202	27.1871	31.1114	25.9388	25.3035	36.1832	26.701	14.6723	32.323	199	131	739	437	1023	1066	1320	957	641	737	1675	1113	950	355
Acey_s0002.g864		Acey_s0002:2447742-2448035 [+]	97	Complete	97 aa																0	0	2.56434	0	0	0	0	0	0	0.121913	0	0	0.173951	0	0	0	14	0	0	0	0	0	0	1	0	0	3	0
Acey_s0002.g865		Acey_s0002:2448076-2448435 [+]	119	Complete	119 aa	SigP											Secreted_150; Secreted_200; Secreted_Any				0	0	1.1226	0	0.0880214	0	0	0.0781057	0.367432	0.498122	0.0544621	0.488741	0.118457	0.480606	0	0	9	0	1	0	0	1	4	6	1	8	3	2
Acey_s0002.g866		Acey_s0002:2448468-2452286 [-]	126	Complete	126 aa	TM(1x)	SEG: 0.10 (13/126)														0	1.77575	2.15312	0	0	0.227168	0	0.0934227	0.101941	0.147894	0.442792	0.17182	0.170142	0	0	3	19	0	0	4	0	1	1	2	9	3	5	0
Acey_s0002.g867		Acey_s0002:2452761-2454939 [-]	211	Complete	168-211 aa																0	1.2308	3.3311	0	0.205303	0.0324024	0.0790315	0.0289752	0.178519	0.491254	0	0.411102	0.268884	0	0	4	64	0	6	1	4	1	5	12	0	14	13	0
Acey_s0002.g868		Acey_s0002:2455002-2455332 [+]	85	Complete	85 aa																0	0	5.71111	0	0.499339	0.779588	0.0880899	0.143923	1.05286	0.456145	0.0997451	0.783221	0.21695	0.440106	0	0	25	0	3	7	1	1	6	3	1	7	3	1
Acey_s0002.g869		Acey_s0002:2457799-2458200 [+]	133	Complete	133 aa																5.9031	3.7481	6.40443	6.80257	0.502162	0.957767	0.1176	0.32023	0.156174	1.08258	0.26632	0.647277	0.547075	0.783388	27	6	63	41	7	18	3	5	2	16	6	13	17	4
Acey_s0002.g870		Acey_s0002:2459911-2460132 [+]	73	Complete	73 aa																0	1.75967	0.28636	0	0.404155	0.599541	1.10423	0	1.53975	0.571788	0.500131	0.84153	0.997155	0.551682	0	1	1	0	2	4	10	0	7	3	4	6	11	1
Acey_s0002.g871		Acey_s0002:2476108-2477726 [+]	66	Complete	66 aa																9.87377	28.8802	13.5415	10.6525	56.2329	14.7613	7.5871	9.50359	23.9299	21.1715	19.609	16.4137	13.2099	21.6173	14	15	42	23	243	86	60	46	95	97	153	114	140	38
Acey_s0002.g872		Acey_s0002:2486491-2486736 [-]	81	Complete	81 aa		SEG: 0.17 (14/81)														0	1.44189	1.21189	0	0.349939	1.29779	0.764878	0.312419	0.571369	0	0.32478	0.607201	0.14783	0	0	1	5	0	2	10	8	2	3	0	3	5	2	0
Acey_s0002.g873		Acey_s0002:2487422-2487655 [-]	77	Complete	77 aa																0.575351	1.59253	1.56127	0	0	1.1202	0.721705	0.330965	0	0.356113	0.336781	0.513973	0.31419	0.985988	1	1	6	0	0	8	7	2	0	2	3	4	4	2
Acey_s0002.g874		Acey_s0002:2493675-2493938 [+]	87	Complete	87 aa		SEG: 0.28 (24/87)														0	0	0.455575	0	0	0	0.358851	0.278461	0	0.294181	0.192985	0	0.141356	0.425755	0	0	2	0	0	0	4	2	0	2	2	0	2	1
Acey_s0002.g875		Acey_s0002:2495256-2496878 [+]	235	Complete	222-235 aa																6.76414	1.80958	4.89094	0	1.04467	1.83866	3.11806	5.98399	14.0702	12.5291	10.9136	14.0138	4.01525	11.3137	71	6	106	0	30	74	173	205	383	382	531	596	271	123
Acey_s0002.g876		Acey_s0002:2499844-2500134 [+]	96	Complete	96 aa	TM(1x)	SEG: 0.15 (14/96)														0	3.43862	5.22278	5.17538	3.6856	1.75737	2.22973	2.58534	1.14623	3.22789	1.46598	1.91853	2.06666	1.79676	0	3	28	17	28	18	31	22	8	26	18	21	35	5
Acey_s0002.g877		Acey_s0002:2500333-2501892 [+]	178	Complete	178 aa	TM(1x)	SEG: 0.10 (18/178)														0	0	0	0	0	0	0	0	0	0	0	0	0	0	0	0	0	0	0	0	0	0	0	0	0	0	0	0
Acey_s0002.g878		Acey_s0002:2511231-2511434 [-]	67	Complete	67 aa																0	0	0	0	0	0	0	0	0	0	0	0	0	0	0	0	0	0	0	0	0	0	0	0	0	0	0	0
Acey_s0002.g879		Acey_s0002:2527390-2530340 [+]	136	Complete	136 aa				Pkinase [PF00069.24]; Pkinase_Tyr [PF07714.16]	Protein kinase domain [IPR000719]; Protein kinase, ATP binding site [IPR017441]	MAPK cascade [GO:0000165]; nematode larval development [GO:0002119]; MAP kinase activity [GO:0004707]; protein tyrosine kinase activity [GO:0004713]; ATP binding [GO:0005524]; protein phosphorylation [GO:0006468]; embryo development ending in birth or egg hatching [GO:0009792]; signal transduction by phosphorylation [GO:0023014]; growth [GO:0040007]										0	10.4897	1.15233	0	0.430425	0.105534	0.0384746	0	0.0779335	0.132967	0.0412506	0	0.0906667	0	0	18	12	0	6	2	1	0	1	2	1	0	3	0
Acey_s0002.g880		Acey_s0002:2535434-2541484 [+]	327	Complete	327 aa				Pkinase [PF00069.24]; Pkinase_Tyr [PF07714.16]	Protein kinase domain [IPR000719]	negative regulation of transcription from RNA polymerase II promoter [GO:0000122]; positive regulation of protein phosphorylation [GO:0001934]; nematode larval development [GO:0002119]; protein serine/threonine kinase activity [GO:0004674]; protein binding [GO:0005515]; ATP binding [GO:0005524]; nucleus [GO:0005634]; negative regulation of DNA replication [GO:0008156]; embryo development ending i…										0	7.14256	1.8712	0	0.714394	0.0947817	0.0341971	0.111469	0.17857	0.0769871	0.0393603	0.0890639	0.0187786	0.0577921	0	39	63	0	33	6	3	6	8	4	3	6	2	1
Acey_s0002.g881		Acey_s0002:2544023-2554955 [-]	307	Complete	307 aa	SigP	SEG: 0.04 (12/307)		Lipase_3 [PF01764.24]	Fungal lipase-like domain [IPR002921]	triglyceride lipase activity [GO:0004806]; lipid metabolic process [GO:0006629]						Cons_Secreted_Any; Secreted_Any				1.09894	3.10463	0.915263	0	3.07845	0.52765	0.343391	0.198627	0.371035	0.879617	0.290295	0.857989	0.35327	0.0537651	18	18	32	0	145	34	31	11	17	46	24	63	41	1
Acey_s0002.g882		Acey_s0002:2555425-2558319 [-]	160	Complete	160 aa	SigP											Cons_Secreted_200; Cons_Secreted_Any; Hco_Cons_Only_Secreted_200; Hco_Cons_Only_Secreted_Any; Hco_Cons_Secreted_200; Hco_Cons_Secreted_any; Secreted_200; Secreted_Any				0	1.59261	0	0.149463	2.33706	0.200403	0.416582	0.350167	0	0.133426	0.0374762	0.66045	0.530292	0	0	3	0	1	35	4	12	6	0	2	1	16	20	0
Acey_s0002.g883		Acey_s0002:2559874-2561179 [-]	118	Complete	98-118 aa		SEG: 0.17 (17/98)														3.46842	0	0	0	0.126969	26.6517	20.5268	10.8268	6.7014	6.32765	12.2554	10.3987	30.1874	3.11969	9	0	0	0	1	283	311	105	56	59	156	121	536	9
Acey_s0002.g884		Acey_s0002:2566869-2597449 [+]	1106	Complete	214-1106 aa	TM(6x)	SEG: 0.04 (36/907)	NCoils: 0.02 (21/907)	Ion_trans_2 [PF07885.15]	Two pore domain potassium channel [IPR003280]	potassium channel activity [GO:0005267]; potassium ion transport [GO:0006813]; embryo development ending in birth or egg hatching [GO:0009792]; body morphogenesis [GO:0010171]; membrane [GO:0016020]; locomotion [GO:0040011]										0.146882	6.67323	14.666	1.14687	2.87752	1.92017	2.43149	1.47192	2.33439	2.43423	1.88134	1.90368	2.52753	2.20119	4	55	878	16	176	147	245	130	217	212	266	253	549	67
Acey_s0002.g885		Acey_s0002:2600868-2603697 [+]	174	Complete	166-174 aa	SigP	SEG: 0.16 (27/174)										Secreted_200; Secreted_Any				0	0	0	0	4.50175	0	0	0	0.0708806	0	0	0.0890154	0.0277776	0.525441	0	0	0	0	72	0	0	0	1	0	0	2	1	3
Acey_s0002.g886		Acey_s0002:2607122-2611995 [+]	223	Complete	223 aa	SigP			Gp-FAR-1 [PF05823.11]	Nematode fatty acid retinoid binding [IPR008632]	lipid binding [GO:0008289]						Cons_Secreted_Any; Hco_Cons_Secreted_any; Secreted_Any				0.553278	284.861	127.08	96.7764	76.5263	26.3282	26.1741	18.7023	24.4286	22.0909	24.949	23.3697	40.1716	19.4574	6	1113	3018	1354	2441	1217	1685	734	782	809	1397	1174	3071	243
Acey_s0002.g887		Acey_s0002:2615192-2615455 [+]	87	Complete	87 aa																0	0	0	0	0	0	0	0	0	0.294181	0	0.10824	0.408998	0	0	0	0	0	0	0	0	0	0	2	0	1	6	0
Acey_s0002.g888		Acey_s0002:2619293-2620717 [-]	474	Complete	474 aa		SEG: 0.03 (12/474)		RVT_1 [PF00078.26]		RNA binding [GO:0003723]; RNA-directed DNA polymerase activity [GO:0003964]; RNA-dependent DNA replication [GO:0006278]										0	0	0	0	0	0.0102893	0.0750742	0.0560525	0.110585	0.050229	0.0614672	0.0654476	0.150868	0	0	0	0	0	0	1	11	5	8	4	8	8	28	0
Acey_s0002.g889		Acey_s0002:2621243-2621772 [-]	98	Complete	98 aa																0	0	1.07955	0	0	0.277351	0.487123	0.683265	1.19767	0.291385	0.333336	0.584592	1.24772	0.655182	0	0	6	0	0	3	7	6	9	3	4	7	25	2
Acey_s0002.g890		Acey_s0002:2622497-2622715 [+]	72	Complete	72 aa	TM(1x)	SEG: 0.19 (14/72)														0	1.78481	2.3236	0	0.239125	1.97634	0.784	0.182988	1.56174	0.966593	1.64864	2.13388	2.94225	1.11913	0	1	8	0	1	13	7	1	7	5	13	15	32	2
Acey_s0002.g891		Acey_s0002:2623170-2644298 [+]	573	Complete	191-573 aa	TM(4x)	SEG: 0.12 (69/573)	NCoils: 0.15 (28/191)													0.5979	0	0	0	0.0796581	3.58301	5.23644	1.57069	3.50399	3.98058	3.78864	4.589	10.0382	0.791042	9	0	0	0	4	192	358	73	154	176	275	327	946	13
Acey_s0002.g892		Acey_s0002:2644563-2644769 [-]	68	Complete	68 aa	SigP+TM(1x)	SEG: 0.22 (15/68)														0	0	0	0	0	1.47349	1.32677	0	0.480536	0.416379	0.819445	0.919209	1.68331	0	0	0	0	0	0	9	11	0	2	2	6	6	17	0
Acey_s0002.g893		Acey_s0002:2645437-2645721 [+]	94	Complete	94 aa																0	0	1.09048	0	0.249273	1.52621	2.29173	0.365977	1.87583	0.192584	0.771252	0.820783	2.2005	0	0	0	6	0	2	15	31	3	13	1	9	9	36	0
Acey_s0002.g894		Acey_s0002:2645908-2646422 [+]	125	Complete	116-125 aa	TM(1x)															0.280299	0.800876	0	0	0	3.72465	2.87467	1.20976	1.64851	1.21444	1.65027	3.81727	4.64835	0.502172	1	1	0	0	0	63	66	17	19	16	33	69	130	2
Acey_s0002.g895		Acey_s0002:2652923-2653306 [-]	127	Complete	127 aa																0	0	0	0	0	0	0	0	0	0	0	0	0.0307918	0	0	0	0	0	0	0	0	0	0	0	0	0	1	0
Acey_s0002.g896		Acey_s0002:2655729-2664871 [+]	254	Complete	219-254 aa	TM(2x)		NCoils: 0.18 (39/219)													0.741221	0	0	0	0	1.23751	1.76111	0.904058	2.56906	2.02361	2.76325	3.1942	9.13038	0	9	0	0	0	0	55	106	34	67	66	144	150	644	0
Acey_s0002.g897		Acey_s0002:2666745-2667005 [-]	86	Complete	86 aa																0	0	0	0	0	1.89189	4.06384	1.36321	2.42938	2.63979	2.92763	5.20034	13.6089	0.549468	0	0	0	0	0	16	47	10	14	18	30	47	190	1
Acey_s0002.g898		Acey_s0002:2667078-2675739 [+]	170	Complete	96-170 aa	TM(1x); TM(2x); TM(3x)	SEG: 0.25 (42/170)														0.524347	0	2.394	0	0.371133	6.51111	10.2864	4.771	3.6476	3.31461	5.18972	8.32475	19.2209	1.07394	2	0	15	0	3	96	228	61	41	45	106	152	540	5
Acey_s0002.g899		Acey_s0002:2667234-2667443 [-]	69	Complete	69 aa																0.882972	0	0	0	0.205291	1.66387	3.32399	2.72525	1.92767	2.25538	3.20454	3.77759	13.9404	1.13355	1	0	0	0	1	11	29	15	8	11	25	26	152	2
Acey_s0002.g900		Acey_s0002:2676429-2676688 [-]	66	Complete	66 aa	SigP											Secreted_100; Secreted_150; Secreted_200; Secreted_Any				0	0	0.327928	0	0	0.343286	0.505807	0.6198	0	0.436526	0.143183	0.481844	0.934284	0	0	0	1	0	0	2	4	3	0	2	1	3	9	0
Acey_s0002.g901		Acey_s0002:2676958-2677329 [-]	123	Complete	123 aa																0	0	1.2598	0	0.0824569	0.12232	0.135172	0.073616	0.448777	0.381361	0.153057	0.171691	0.697156	0	0	0	11	0	1	2	3	1	5	5	3	3	19	0
Acey_s0002.g902		Acey_s0002:2677477-2678017 [-]	123	Complete	86-123 aa		SEG: 0.07 (9/123)														0.485852	0	1.35544	0	1.27533	1.77364	1.30667	0.569297	1.04116	0.902154	1.57819	0.99581	2.43145	0	1	0	6	0	8	15	15	4	6	6	16	9	34	0
Acey_s0002.g903		Acey_s0002:2678081-2678360 [-]	77	Complete	77 aa																0	0	1.87264	0	0	0.560098	0.412632	0.674168	1.23295	0.712227	0.467227	0.524111	2.45591	0	0	0	7	0	0	4	4	4	6	4	4	4	29	0
Acey_s0002.g904		Acey_s0002:2678517-2678949 [-]	110	Complete	110 aa	SigP											Cons_Secreted_150; Cons_Secreted_200; Cons_Secreted_Any; Secreted_150; Secreted_200; Secreted_Any				0.312333	0	0.726126	0	0	0.608106	0.504	0.274483	0.87525	0.0966593	0.507275	0.355646	0.643618	0	1	0	5	0	0	8	9	3	8	1	8	5	14	0
Acey_s0002.g905		Acey_s0002:2679356-2679935 [+]	108	Complete	104-108 aa																0.694074	0	0.645446	0	0.227738	3.88512	10.1422	5.08301	8.18056	5.15517	4.72047	7.90325	18.6445	1.24347	2	0	4	0	2	46	163	51	66	48	69	101	367	4
Acey_s0002.g906		Acey_s0002:2680111-2680410 [+]	99	Complete	99 aa																0.380232	0	1.05517	0	0.623804	0.925379	0.613565	0	0.407411	0.823706	0.540358	0.77933	1.33452	0	1	0	6	0	5	10	9	0	3	7	7	9	25	0
Acey_s0002.g907		Acey_s0002:2680671-2680877 [+]	68	Complete	68 aa																0	0	0.505617	0	0.175098	0.267813	0.641528	0	0.494183	0.172357	1.11765	0.263651	0.616473	0	0	0	2	0	1	2	6	0	2	1	10	2	8	0
Acey_s0002.g908		Acey_s0002:2681366-2686507 [+]	382	Complete	361-382 aa	TM(1x)		NCoils: 0.08 (28/366)													1.279	0	1.33718	0	0.509493	5.82741	7.12912	3.04049	3.05408	2.0895	4.00002	5.744	11.3735	1.17595	25	0	59	0	28	449	777	200	162	125	397	519	1505	26
Acey_s0002.g909		Acey_s0002:2687066-2688092 [-]	213	Complete	188-213 aa	TM(2x); TM(3x)	SEG: 0.41 (83/204)														0.257146	0	0.0592202	0	0	2.38775	2.56158	1.3552	1.92993	1.43104	0.804478	1.75972	3.18496	0.462876	2	0	1	0	0	77	118	34	37	34	37	67	180	4
Acey_s0002.g910		Acey_s0002:2692406-2709755 [-]	537	Complete	128-537 aa	TM(1x); TM(3x); TM(4x)	SEG: 0.08 (10/128)														0.689301	0.13231	0	0	0	1.73374	2.81483	1.37293	4.06363	3.46984	1.95981	2.99389	5.41132	0.878168	21	1	0	0	0	108	255	72	185	140	174	218	540	9
Acey_s0002.g911		Acey_s0002:2700203-2700403 [-]	66	Complete	66 aa																0	0	0	0	0	0.343286	0.379355	0.4132	0.503788	1.09132	0.286365	0.160615	0.830475	0	0	0	0	0	0	2	3	2	2	5	2	1	8	0
Acey_s0002.g912		Acey_s0002:2707064-2707334 [+]	68	Complete	68 aa		SEG: 0.21 (14/68)														0.672718	0	0	0	1.32438	1.30977	0.482462	0.591193	0.240268	0.208189	0.136574	1.22561	0.990182	0	1	0	0	0	6	8	4	3	1	1	1	8	10	0
Acey_s0002.g913		Acey_s0002:2709092-2709322 [+]	76	Complete	76 aa																0	0	0.26251	0	0	0.134205	0.708262	0.161969	0.373187	0.705505	0.355093	0.398324	0.739969	0.518572	0	0	1	0	0	1	7	1	2	4	3	3	9	1
Acey_s0002.g914		Acey_s0002:2711156-2730206 [-]	725	Complete	281-725 aa	TM(1x); TM(5x); TM(6x); TM(7x)	SEG: 0.13 (55/427)														1.33345	0	0	0.0390388	0	2.63617	3.8778	2.05434	5.54019	4.85538	3.81491	3.94271	10.0367	0.730412	25	0	0	1	0	240	382	136	275	286	363	356	1391	15
Acey_s0002.g915		Acey_s0002:2735228-2738107 [-]	261	Complete	231-261 aa		SEG: 0.07 (19/261)														3.47078	0.477595	0.579078	0.0688869	0.0280568	3.34575	3.98344	1.65903	3.78572	4.08106	3.39356	5.00161	8.79606	2.09045	47	2	15	1	1	192	300	79	144	170	227	283	824	30
Acey_s0002.g916		Acey_s0002:2738856-2745981 [-]	369	Complete	359-369 aa	TM(1x)	SEG: 0.08 (29/369)	NCoils: 0.06 (21/369)	Myb_DNA-bind_5 [PF13873.5]												0.860654	0.154846	0.253311	0	0.207615	1.06074	1.89299	1.8095	2.07389	2.24358	2.9712	2.33917	1.81673	2.90838	17	1	10	0	11	84	200	119	106	135	280	197	233	63
Acey_s0002.g917		Acey_s0002:2752167-2753130 [+]	97	Complete	97 aa																0	0	0	0	0	0.168892	0.125489	0	0	0.0992539	0.134444	0.151973	0.203723	0.30221	0	0	0	0	0	2	2	0	0	1	2	2	4	1
Acey_s0002.g918		Acey_s0002:2753171-2753474 [+]	82	Complete	82 aa																0	0	0.958228	0	0	1.01351	0.746667	0.758502	0	0.156632	0.317047	0	0.0766212	0	0	0	4	0	0	8	8	5	0	1	3	0	1	0
Acey_s0002.g919		Acey_s0002:2755069-2756305 [+]	164	Complete	75-164 aa	SigP	SEG: 0.17 (13/75)										Cons_Secreted_200; Cons_Secreted_Any; Secreted_200; Secreted_Any				15.4789	0	0.549501	0	8.15208	276.372	549.742	273.113	187.621	113.579	387.404	181.943	864.336	138.992	29	0	2	0	43	1960	5924	1840	936	698	3561	1564	10927	294
Acey_s0002.g920		Acey_s0002:2756524-2763248 [-]	277	Complete	268-277 aa	TM(1x)	SEG: 0.05 (14/277)				regulation of lipid storage [GO:0010883]; regulation of peptide transport [GO:0090087]										0	9.52534	12.6128	0	0.056135	0	0	0.0469594	0.089233	0.0779005	0	0.0189201	0.0356253	0	0	41	335	0	2	0	0	2	3	3	0	1	3	0
Acey_s0002.g921		Acey_s0002:2767642-2770371 [+]	330	Complete	286-330 aa	TM(7x)															0	0.539303	0.704496	0	0.0323705	0	0.0323696	0.0802315	0.0377751	0	0	0	0	0	0	2	16	0	1	0	2	3	1	0	0	0	0	0
Acey_s0002.g922		Acey_s0002:2778573-2780513 [-]	240	Complete	233-240 aa				Tyrosinase [PF00264.19]	Tyrosinase copper-binding domain [IPR002227]	metabolic process [GO:0008152]; oxidoreductase activity [GO:0016491]										0	0.261993	0	0	131.433	0.247241	0.214793	0.0539562	0.09945	0.0286256	0.12931	0.083227	0.0956177	0.244596	0	1	0	0	4238	11	13	2	3	1	7	4	7	3
Acey_s0002.g923		Acey_s0002:2781028-2784240 [-]	199	Complete	119-199 aa	SigP	SEG: 0.09 (11/119)				dopachrome isomerase activity [GO:0004167]; cellular metabolic process [GO:0044237]						Secreted_200; Secreted_Any				0	0	0	0	90.207	0.31672	0.374338	0.157673	0	0.249061	0.0546639	0	0.157943	0	0	0	0	0	1512	6	8	4	0	3	2	0	6	0
Acey_s0002.g924		Acey_s0002:2792897-2793136 [-]	79	Complete	79 aa																0.526261	0	0	0	0	0.253552	0	0	0	0	0.114585	0	0.0837741	0.465016	1	0	0	0	0	2	0	0	0	0	1	0	1	1
Acey_s0002.g925		Acey_s0002:2810033-2820768 [-]	456	Complete	430-456 aa	SigP			Tyrosinase [PF00264.19]	Tyrosinase copper-binding domain [IPR002227]	metabolic process [GO:0008152]; oxidoreductase activity [GO:0016491]						Cons_Secreted_Any; Secreted_Any				0.0413135	0	0.0219716	0	4.5512	5.73414	2.62173	1.70373	1.89626	1.54086	1.33294	1.55734	0.830261	1.01653	1	0	1	0	325	559	353	140	123	113	164	174	139	28
Acey_s0002.g926		Acey_s0002:2825550-2826036 [-]	84	Complete	84 aa																0.48695	0	0	0.381417	0.494741	78.7742	83.8888	96.8787	94.6021	67.6615	43.5703	40.7481	40.0227	46.373	1	0	0	1	3	644	931	658	527	435	427	356	541	103
Acey_s0002.g927		Acey_s0002:2826241-2830537 [-]	200	Complete	190-200 aa																0.859942	0	0.0590816	0.480501	0.865821	220.844	170.498	177.773	176.258	145.175	141.107	120.597	138.625	145.854	7	0	1	5	20	6961	7430	4739	3768	3459	5862	4560	7891	1351
Acey_s0002.g928		Acey_s0002:2832058-2842296 [-]	327	Complete	114-327 aa	SigP	SEG: 0.04 (12/298)		Tyrosinase [PF00264.19]	Tyrosinase copper-binding domain [IPR002227]	metabolic process [GO:0008152]; oxidoreductase activity [GO:0016491]						Cons_Secreted_Any; Secreted_Any				3.59579	0.161	0.15179	1.27516	0.484344	263.973	292.627	317.075	345.041	307.699	290.525	307.132	309.641	291.209	62	1	5	19	24	13890	21935	15129	15389	15870	23724	21172	33412	4579
Acey_s0002.g929		Acey_s0002:2849693-2853465 [-]	146	Complete	125-146 aa				Tyrosinase [PF00264.19]	Tyrosinase copper-binding domain [IPR002227]	metabolic process [GO:0008152]; oxidoreductase activity [GO:0016491]										0	0	0	0	0.310366	0.0696026	0.0947036	0	0	0.0828517	0.0473987	0	0.0346491	0	0	0	0	0	4	1	2	0	0	1	1	0	1	0
Acey_s0002.g930		Acey_s0002:2873428-2881453 [-]	442	Complete	68-442 aa	SigP			Tyrosinase [PF00264.19]	Tyrosinase copper-binding domain [IPR002227]	dopachrome isomerase activity [GO:0004167]; oxidoreductase activity [GO:0016491]; cellular metabolic process [GO:0044237]						Cons_Secreted_Any; Secreted_Any				0	2.08228	1.32981	2.42936	1.51255	0.432433	0.17511	1.41578	2.15766	0.811258	2.30024	8.80455	0.9159	8.31827	0	14	47	59	44	34	21	86	86	43	115	403	68	165
Acey_s0002.g931		Acey_s0002:2884729-2894326 [+]	439	Complete	418-439 aa	SigP	SEG: 0.11 (47/439)		Recep_L_domain [PF01030.23]		membrane [GO:0016020]						Cons_Secreted_Any; Secreted_Any				3.07114	0	0.0176117	0	0	4.57731	5.4307	2.33479	5.94092	5.53992	4.50009	6.62885	13.4539	1.11369	75	0	1	0	0	514	823	219	437	467	598	785	2446	34
Acey_s0002.g932		Acey_s0002:2892185-2892448 [+]	87	Complete	87 aa		SEG: 0.15 (13/87)														0	1.35801	0	0	0.311902	1.34369	1.15844	0	0.339509	0.735452	0.482463	1.0824	3.00638	0	0	1	0	0	2	12	14	0	2	5	5	10	44	0
Acey_s0002.g933		Acey_s0002:2893216-2893500 [-]	94	Complete	94 aa		SEG: 0.06 (6/94)														0	0	0	0	0	1.21046	1.22893	0.653343	0.478881	0.801814	0.216363	0.589432	2.63135	0	0	0	0	0	0	14	18	6	4	8	3	7	50	0
Acey_s0002.g934		Acey_s0002:2896993-2900864 [+]	300	Complete	300 aa	SigP			Recep_L_domain [PF01030.23]		membrane [GO:0016020]						Cons_Secreted_Any; Secreted_Any				3.06693	0	0	0	0	4.5634	3.96415	2.5784	4.9899	3.78334	3.37421	5.81407	7.09332	0.833882	47	0	0	0	0	268	323	127	179	155	236	374	677	13
Acey_s0002.g935		Acey_s0002:2902339-2909517 [-]	813	Complete	795-813 aa	TM(2x)	SEG: 0.08 (61/813)	NCoils: 0.03 (21/813)	AAA [PF00004.28]; Peptidase_M41 [PF01434.17]	ATPase, AAA-type, core [IPR003959]; Peptidase M41 [IPR000642]; Peptidase, FtsH [IPR005936]	metalloendopeptidase activity [GO:0004222]; ATP binding [GO:0005524]; mitochondrion [GO:0005739]; proteolysis [GO:0006508]; mitochondrion organization [GO:0007005]; anterograde axon cargo transport [GO:0008089]; zinc ion binding [GO:0008270]; integral to membrane [GO:0016021]; nucleoside-triphosphatase activity [GO:0017111]; regulation of cell adhesion [GO:0030155]; protein catabolic process [GO:…										7.66007	15.382	11.9551	7.94061	3.47205	5.1806	6.17898	6.60007	9.80803	11.02	9.68015	10.8136	5.62772	8.62991	380	249	1187	464	473	985	1617	1058	1254	1628	2248	2247	1790	449
Acey_s0002.g936		Acey_s0002:2910055-2918083 [+]	182	Complete	182 aa				Skp1_POZ [PF03931.14]	S-phase kinase-associated protein 1-like [IPR001232]; SKP1 component, POZ domain [IPR016073]	nematode larval development [GO:0002119]; ubiquitin-dependent protein catabolic process [GO:0006511]; receptor-mediated endocytosis [GO:0006898]; meiotic anaphase II [GO:0007138]; anterior/posterior axis specification, embryo [GO:0008595]; embryo development ending in birth or egg hatching [GO:0009792]; protein domain specific binding [GO:0019904]; growth [GO:0040007]; dendrite morphogenesis [GO:…										4.92666	0	0.317923	0.215829	0.243456	17.2903	21.2179	10.1246	20.8598	16.0612	26.4931	22.4612	42.7477	12.28	39	0	5	2	5	508	837	243	411	359	980	748	2187	101
Acey_s0002.g937		Acey_s0002:2918866-2925131 [+]	358	Complete	342-358 aa	SigP+TM(2x)	SEG: 0.06 (20/358)		Recep_L_domain [PF01030.23]		membrane [GO:0016020]										1.17027	0	0	0.047736	1.01241	2.20419	1.65187	0.824342	1.48769	1.38212	1.3317	2.30091	2.63241	0.507749	22	0	0	1	51	158	159	49	68	70	116	175	319	10
Acey_s0002.g938		Acey_s0002:2925562-2925859 [-]	69	Complete	69 aa																0	0	0	0	0	0.483721	0.475152	0	0	0	0.134505	0	0.585107	0	0	0	0	0	0	3	4	0	0	0	1	0	6	0
Acey_s0002.g939		Acey_s0002:2946808-2953414 [-]	448	Complete	448 aa				B9-C2 [PF07162.10]		intracellular part [GO:0044424]										0.530045	0.801478	1.91031	0	0.798101	0.0498713	0.0727594	0.0591721	0.142201	0.149902	0.0322201	0.0903553	0.0408883	0.0712957	14	7	101	0	58	5	10	5	10	12	4	10	7	2
Acey_s0002.g940		Acey_s0002:2955568-2959029 [-]	343	Complete	343 aa				IU_nuc_hydro [PF01156.18]												1.76791	4.27886	5.48182	0	6.44719	0.704279	0.510935	0.847807	2.47132	2.13582	0.348829	1.29859	0.973102	1.82942	34	27	209	0	333	51	50	51	126	126	32	105	124	38
Acey_s0002.g941		Acey_s0002:2965076-2970514 [-]	386	Complete	371-386 aa		SEG: 0.14 (52/375)		DM [PF00751.17]	DM DNA-binding domain [IPR001275]; DMRT/protein doublesex/protein male abnormal 3 [IPR026607]	sequence-specific DNA binding transcription factor activity [GO:0003700]; nucleus [GO:0005634]; regulation of transcription, DNA-dependent [GO:0006355]; sex differentiation [GO:0007548]; sequence-specific DNA binding [GO:0043565]										45.4946	166.337	113.194	22.5635	6.77886	4.00513	5.46538	4.45998	9.97547	11.6567	9.09494	11.5834	6.27288	8.70464	921	1100	4582	526	358	294	565	280	490	652	820	943	805	181
Acey_s0002.g942		Acey_s0002:2970460-2970690 [+]	76	Complete	76 aa		SEG: 0.24 (18/76)														0.583022	3.33164	2.98196	0	0	0.141891	0	0.853946	0	0	0.473457	0.132775	0.343263	0	1	2	11	0	0	1	0	5	0	0	4	1	4	0
Acey_s0002.g943		Acey_s0002:2971236-2971445 [+]	69	Complete	69 aa																0	5.67894	3.08054	0	0	0	0	0	0	0.205035	0	0	0.195036	0	0	3	10	0	0	0	0	0	0	1	0	0	2	0
Acey_s0002.g944		Acey_s0002:2972276-2972512 [+]	78	Complete	74-78 aa	TM(1x)															0	1.60175	3.12793	0	0	0.147804	0	0.177905	0.216909	0.563846	0.493184	0.138307	0.247545	1.00434	0	1	12	0	0	1	0	1	1	3	4	1	3	2
Acey_s0002.g945		Acey_s0002:2993492-2993878 [+]	128	Complete	128 aa				GIY-YIG [PF01541.23]		nuclease activity [GO:0004518]; intracellular [GO:0005622]; DNA repair [GO:0006281]										0	1.07836	0	0	0	0.270298	0.192389	0	0.287218	0.232979	0	0.0954681	0.0812366	0	0	2	0	0	0	5	5	0	3	3	0	2	2	0
Acey_s0002.g946		Acey_s0002:2999723-3000346 [-]	86	Complete	85-86 aa	SigP											Cons_Secreted_100; Cons_Secreted_150; Cons_Secreted_200; Cons_Secreted_Any; Hco_Cons_Only_Secreted_100; Hco_Cons_Only_Secreted_150; Hco_Cons_Only_Secreted_200; Hco_Cons_Only_Secreted_Any; Hco_Cons_Secreted_100; Hco_Cons_Secreted_150; Hco_Cons_Secreted_200; Hco_Cons_Secreted_any; Secreted_100; Secreted_150; Secreted_200; Secreted_Any				0	0	0.685333	0	0	0.358714	0.0880899	0	0	0	0.19949	0	0	0	0	0	3	0	0	3	1	0	0	0	2	0	0	0
Acey_s0002.g947		Acey_s0002:3003631-3006120 [-]	76	Complete	76 aa																0	3.33164	0.271087	0	0	0	0	0	0	0	0	0	0	0	0	2	1	0	0	0	0	0	0	0	0	0	0	0
Acey_s0002.g948		Acey_s0002:3012097-3012306 [+]	69	Complete	69 aa																0	3.78596	1.54027	0	0	0	0	0	0	0	0	0.15088	0	0	0	2	5	0	0	0	0	0	0	0	0	1	0	0
Acey_s0002.g949		Acey_s0002:3012403-3012732 [-]	109	Complete	109 aa																0	0	0.29466	0	0	0	0	0	0	0	0	0	0.135512	0	0	0	2	0	0	0	0	0	0	0	0	0	3	0
Acey_s0002.g950		Acey_s0002:3012790-3014271 [+]	196	Complete	107-196 aa																0.237048	1.88795	0.764344	0	0	0	0	0.0356949	0.117424	0	0	0	0	0	2	6	8	0	0	0	0	1	1	0	0	0	0	0
Acey_s0002.g951		Acey_s0002:3015818-3021373 [-]	608	Complete	108-608 aa	SigP; SigP+TM(1x); TM(1x)	SEG: 0.06 (7/108)		Glyco_tran_28_C [PF04101.15]; UDPGT [PF00201.17]	UDP-glucuronosyl/UDP-glucosyltransferase [IPR002213]	metabolic process [GO:0008152]; transferase activity [GO:0016740]; lipid storage [GO:0019915]										21.9306	60.4951	10.0811	0.600594	7.9678	0.29805	0.202248	0.397001	0.0231499	3.71555	0.771992	4.17742	5.88003	19.5673	396	169	274	18	371	28	16	15	2	90	44	201	398	242
Acey_s0002.g952		Acey_s0002:3027473-3028724 [-]	209	Complete	66-209 aa	TM(1x)	SEG: 0.12 (15/122)		Glyco_tran_28_C [PF04101.15]; UDPGT [PF00201.17]	UDP-glucuronosyl/UDP-glucosyltransferase [IPR002213]	metabolic process [GO:0008152]; transferase activity, transferring glycosyl groups [GO:0016757]; lipid storage [GO:0019915]										9.87377	0.652813	0.35462	0.096009	3.38805	3.46496	2.82403	1.99631	2.26704	4.80179	0.619347	3.85474	2.46893	11.3718	41	2	5	1	43	65	58	34	28	63	22	92	104	42
Acey_s0002.g953		Acey_s0002:3029095-3036270 [-]	345	Complete	331-345 aa	SigP			UDPGT [PF00201.17]	UDP-glucuronosyl/UDP-glucosyltransferase [IPR002213]	metabolic process [GO:0008152]; lipid storage [GO:0019915]						Cons_Secreted_Any; Secreted_Any				6.87209	0	0.26203	0.0481829	0.784351	0.741914	0.54631	0.787137	0.82171	3.54078	0.780971	2.11439	1.53906	5.58205	123	0	9	1	38	49	52	44	36	181	61	155	166	99
Acey_s0002.g954		Acey_s0002:3038939-3039794 [-]	135	Complete	122-135 aa	TM(1x)			UDPGT [PF00201.17]	UDP-glucuronosyl/UDP-glucosyltransferase [IPR002213]	metabolic process [GO:0008152]; transferase activity, transferring glycosyl groups [GO:0016757]; lipid storage [GO:0019915]										2.6236	0	0.118207	0.192926	2.36734	0.928069	0.364651	0.37236	0.390436	1.55622	0.309674	0.868439	0.673554	0.910917	12	0	1	1	33	15	9	5	5	23	6	17	20	4
Acey_s0002.g955		Acey_s0002:3040797-3042368 [+]	523	Complete	523 aa		SEG: 0.05 (26/523)		RVT_1 [PF00078.26]		RNA binding [GO:0003723]; RNA-directed DNA polymerase activity [GO:0003964]; RNA-dependent DNA replication [GO:0006278]										0.0768651	0	0	0	0	0.00930268	0.0389239	0.0233948	0.0260742	0.144279	0.00723509	0.128134	0.121614	0.0613327	2	0	0	0	0	1	6	2	2	13	1	17	24	2
Acey_s0002.g956		Acey_s0002:3043482-3044028 [-]	87	Complete	87 aa				UDPGT [PF00201.17]	UDP-glucuronosyl/UDP-glucosyltransferase [IPR002213]	metabolic process [GO:0008152]; transferase activity, transferring hexosyl groups [GO:0016758]										0.47529	0	0	0	1.55951	0.222744	0	0.133137	0.169755	1.4709	0.0908576	0.606851	0.130159	1.63915	1	0	0	0	10	2	0	1	1	10	1	6	2	4
Acey_s0002.g957		Acey_s0002:3044063-3050340 [-]	333	Complete	327-333 aa	SigP	SEG: 0.06 (20/333)		UDPGT [PF00201.17]	UDP-glucuronosyl/UDP-glucosyltransferase [IPR002213]	metabolic process [GO:0008152]						Cons_Secreted_Any; Secreted_Any				0.558852	0	0.167504	0	0.348	0.160169	0.0216242	0.0175539	0.275766	1.07513	0.0477605	0.258015	0.157212	0.213947	10	0	6	0	17	11	2	1	13	58	4	19	18	4
Acey_s0002.g958		Acey_s0002:3086114-3086542 [+]	142	Complete	142 aa		SEG: 0.09 (13/142)														0	0	0.279137	0	0	0	0	0	0	0	0	0	0.0277697	0	0	0	3	0	0	0	0	0	0	0	0	0	1	0
Acey_s0002.g959		Acey_s0002:3107183-3107485 [-]	100	Complete	100 aa																0	0	0	0	0.122628	0.272868	0	0.218961	0	0	0	0	0.0550101	0	0	0	0	0	1	3	0	2	0	0	0	0	1	0
Acey_s0002.g960		Acey_s0002:3138365-3144331 [+]	252	Complete	242-252 aa	SigP	SEG: 0.12 (29/252)		UQ_con [PF00179.25]		ubiquitin-protein ligase activity [GO:0004842]; ATP binding [GO:0005524]; neurogenesis [GO:0022008]; post-translational protein modification [GO:0043687]	Housekeeping					Cons_Secreted_Any; Hco_Cons_Secreted_any; Secreted_Any				44.0978	86.9483	88.5014	11.4936	23.0255	12.9714	16.0322	25.8029	52.7106	45.1418	52.9155	51.514	17.8481	54.4697	535	343	2117	165	754	586	1012	1005	1731	1693	2945	2554	1354	685
Acey_s0002.g961		Acey_s0002:3144971-3182562 [+]	339	Complete	272-339 aa		SEG: 0.26 (70/272)	NCoils: 0.08 (21/272)			nematode larval development [GO:0002119]; embryo development ending in birth or egg hatching [GO:0009792]; body morphogenesis [GO:0010171]; collagen and cuticulin-based cuticle development [GO:0040002]; positive regulation of growth rate [GO:0040010]; locomotion [GO:0040011]										24.3753	15.9421	19.3883	17.8758	7.6765	5.38674	7.51397	8.68313	6.95197	7.14995	9.24713	7.97426	4.49661	9.29148	440	103	754	435	405	383	737	526	362	405	818	630	583	185
Acey_s0002.g962		Acey_s0002:3153089-3153364 [+]	91	Complete	91 aa		SEG: 0.41 (37/91)														0	0	0	0	0	0	0	0	0	0	0	0	0	0.395651	0	0	0	0	0	0	0	0	0	0	0	0	0	1
Acey_s0002.g963		Acey_s0002:3182689-3183132 [+]	147	Complete	147 aa		SEG: 0.40 (59/147)														69.4703	17.2356	19.1587	11.6986	7.68639	7.20016	5.31568	3.3813	3.37182	6.30502	2.42863	4.62893	2.96148	3.65466	377	31	208	85	116	149	158	63	55	114	60	97	108	21
Acey_s0002.g964		Acey_s0002:3184090-3198479 [-]	574	Complete	569-574 aa	TM(1x)			Sulfotransfer_2 [PF03567.13]	Sulfotransferase [IPR005331]	multicellular organismal development [GO:0007275]; sulfotransferase activity [GO:0008146]; integral to membrane [GO:0016021]; carbohydrate biosynthetic process [GO:0016051]										0	0	0.0450932	0	3.90471	0.00820429	0	0.0192544	0	0.0108434	0	0	0	0	0	0	3	0	345	1	0	2	0	1	0	0	0	0
Acey_s0002.g965		Acey_s0002:3210100-3210324 [-]	74	Complete	74 aa																0	0	0	0	0	0	0	0	0	0	0	0	0	0	0	0	0	0	0	0	0	0	0	0	0	0	0	0
Acey_s0002.g966		Acey_s0002:3213114-3213404 [+]	96	Complete	96 aa		SEG: 0.10 (10/96)														48.9418	7.85474	9.69451	83.2833	25.5584	24.9316	7.26542	8.36868	18.0501	21.9151	92.8491	71.9231	46.032	17.0533	122	9	69	440	247	306	119	88	170	225	1598	1081	1194	68
Acey_s0002.g967		Acey_s0002:3214184-3220025 [-]	378	Complete	378 aa	TM(1x)	SEG: 0.06 (21/378)		Sulfotransfer_2 [PF03567.13]	Sulfotransferase [IPR005331]	sulfotransferase activity [GO:0008146]; embryo development ending in birth or egg hatching [GO:0009792]; integral to membrane [GO:0016021]; carbohydrate biosynthetic process [GO:0016051]										0.046213	0.281487	0.0912082	0.699015	0.0993608	0.0357976	0.0693739	0.140481	0.0656664	0.172155	0.0777037	0.0552192	0.0633929	0.129068	1	2	4	19	6	3	8	10	4	12	8	5	9	3
Acey_s0002.g968		Acey_s0002:3221734-3230234 [-]	814	Complete	766-814 aa		SEG: 0.08 (58/766)		WAPL [PF07814.12]		embryo development ending in birth or egg hatching [GO:0009792]; oviposition [GO:0018991]; positive regulation of growth rate [GO:0040010]; locomotion [GO:0040011]; intracellular part [GO:0044424]										9.05271	19.3877	21.2866	1.82282	3.30115	1.41354	3.18417	5.53241	10.1747	11.145	10.4927	11.9867	2.11412	11.6741	435	309	2073	101	428	259	798	844	1231	1557	2299	2352	642	577
Acey_s0002.g969		Acey_s0002:3234062-3234589 [+]	138	Complete	138 aa		SEG: 0.12 (17/138)		Histone [PF00125.23]; Histone_H2A_C [PF16211.4]	Histone H2A [IPR002119]; Histone H2A/H2B/H3 [IPR007125]; Histone-fold [IPR009072]	nucleosome [GO:0000786]; morphogenesis of an epithelium [GO:0002009]; DNA binding [GO:0003677]; nucleus [GO:0005634]; nucleosome assembly [GO:0006334]; embryo development ending in birth or egg hatching [GO:0009792]; body morphogenesis [GO:0010171]; RNA interference [GO:0016246]; positive regulation of growth rate [GO:0040010]; locomotion [GO:0040011]; negative regulation of vulval development [G…	Housekeeping									118.911	122.334	146.679	114.061	74.0193	74.9372	92.5065	130.067	135.022	163.286	171.8	194.739	60.833	175.163	579	253	1820	854	1226	1695	2819	2425	1947	2823	4730	4719	2356	1095
Acey_s0002.g970		Acey_s0002:3235047-3236430 [-]	136	Complete	135-136 aa																0	0	0.388345	5.47524	0	0.106419	0.2744	0.192138	0	0.0676616	0.399478	0.0958329	0.157498	0.195847	0	0	4	33	0	2	7	3	0	1	9	2	5	1
Acey_s0002.g971		Acey_s0002:3236908-3237189 [+]	76	Complete	71-76 aa	TM(1x)															5.14432	55.1191	58.3037	8.29582	23.6312	12.2068	23.7506	27.3137	46.6227	65.6715	46.2143	43.4934	28.4896	57.6021	8	30	195	17	112	78	209	145	204	332	356	302	308	100
Acey_s0002.g972		Acey_s0002:3237241-3240981 [+]	331	Complete	320-331 aa	TM(2x)	SEG: 0.06 (18/320)		CDC50 [PF03381.14]	CDC50/LEM3 family [IPR005045]	membrane [GO:0016020]; positive regulation of growth rate [GO:0040010]										74.1453	48.266	37.8425	1.45678	20.6548	13.1801	18.5804	20.1348	35.8174	34.7977	26.2948	29.761	18.303	28.0609	1289	253	1238	27	926	821	1609	1063	1454	1619	2048	2078	1987	484
Acey_s0002.g973		Acey_s0002:3241379-3241582 [+]	67	Complete	67 aa																73.5719	15.865	8.06807	0	15.0307	10.6419	4.48	9.35274	3.47054	3.86637	6.76367	7.27099	2.55404	4.35216	106	8	25	0	66	63	36	46	14	18	48	46	25	7
Acey_s0002.g974		Acey_s0002:3244407-3249620 [-]	893	Complete	893 aa		SEG: 0.06 (51/893)														1.07875	4.00399	4.55485	0.0453774	0.823123	1.12378	1.47198	1.92228	3.92443	5.19668	4.51348	4.83175	1.73626	4.4709	59	75	523	3	128	244	442	352	556	850	1198	1141	630	265
Acey_s0002.g975		Acey_s0002:3264950-3279969 [+]	538	Complete	516-538 aa	SigP+TM(1x); TM(1x)	SEG: 0.12 (67/538)		Glypican [PF01153.18]	Glypican [IPR001863]	proteinaceous extracellular matrix [GO:0005578]; embryo development [GO:0009790]; membrane [GO:0016020]; cell migration [GO:0016477]; cell differentiation [GO:0030154]; heparan sulfate proteoglycan binding [GO:0043395]; tissue morphogenesis [GO:0048729]; system development [GO:0048731]										0.389522	0	0.156688	0	0.972096	0.0425209	0.136999	0.131984	0.172484	0.181153	0.108382	0.121375	0.00480769	0.0897305	12	0	10	0	86	5	22	13	14	17	16	16	1	3
Acey_s0002.g976		Acey_s0002:3285974-3286381 [-]	135	Complete	135 aa		SEG: 0.09 (12/135)														0	0	0	0	0	0	0	0	0	0	0	0	0.0291357	0	0	0	0	0	0	0	0	0	0	0	0	0	1	0
Acey_s0002.g977		Acey_s0002:3288089-3288424 [-]	111	Complete	95-111 aa		SEG: 0.16 (15/95)														0	0	0	0	0	0	0	0	0	0	0	0	0	0	0	0	0	0	0	0	0	0	0	0	0	0	0	0
Acey_s0002.g978		Acey_s0002:3289388-3289609 [+]	73	Complete	73 aa		SEG: 0.16 (12/73)														1.23843	1.7118	0	0	0.215029	0	0	0.180411	0	0.762384	0	0.457603	0.0818659	0	2	1	0	0	1	0	0	1	0	4	0	3	1	0
Acey_s0002.g979		Acey_s0002:3297294-3297530 [-]	78	Complete	78 aa																0	0	0	0	0	0	0	0.149906	0.149897	0	0	0.123813	0	0	0	0	0	0	0	0	0	1	1	0	0	1	0	0
Acey_s0002.g980		Acey_s0002:3300996-3301208 [-]	70	Complete	70 aa		SEG: 0.27 (19/70)														4.56846	14.9178	16.6901	0	2.78384	4.44734	4.6806	5.35309	8.39145	4.64542	6.49237	6.68828	4.70706	3.50771	7	8	55	0	13	28	40	28	36	23	49	45	49	6
Acey_s0002.g981		Acey_s0002:3301669-3302970 [-]	83	Complete	66-83 aa		SEG: 0.17 (11/66)														0	8.06043	5.02309	0	1.15706	0.858214	1.34209	2.7306	2.01515	1.30958	2.4341	2.2486	0.934284	1.26353	0	5	21	0	6	6	11	14	8	8	18	16	10	2
Acey_s0002.g982		Acey_s0002:3303198-3308065 [-]	344	Complete	332-344 aa	TM(1x)	SEG: 0.14 (46/332)		Tudor-knot [PF11717.7]		chromatin [GO:0000785]; chromatin binding [GO:0003682]; nucleus [GO:0005634]; chromatin assembly or disassembly [GO:0006333]										8.76989	7.85994	7.73669	0.0502954	0.674996	1.72027	2.46766	2.33893	3.47354	4.17135	3.68219	4.83704	2.76719	2.77702	164	47	281	1	32	115	225	129	148	208	313	371	324	53
Acey_s0002.g983		Acey_s0002:3310518-3311083 [-]	114	Complete	114 aa				GDP_Man_Dehyd [PF16363.4]		nucleotide binding [GO:0000166]; nematode larval development [GO:0002119]; protein binding [GO:0005515]; nucleus [GO:0005634]; glycolipid metabolic process [GO:0006664]; GDP-mannose 4,6-dehydratase activity [GO:0008446]; dTDP-4-dehydrorhamnose reductase activity [GO:0008831]; body morphogenesis [GO:0010171]; response to insecticide [GO:0017085]; oviposition [GO:0018991]; GDP-mannose metabolic pro…										56.5532	56.7758	91.1815	100.464	53.7777	33.0992	31.6674	27.0142	20.7307	27.0323	21.1508	27.1081	30.5804	26.0819	194	78	761	518	608	516	680	359	204	314	418	480	831	117
Acey_s0002.g984		Acey_s0002:3311635-3314837 [-]	310	Complete	296-310 aa				Epimerase [PF01370.20]; GDP_Man_Dehyd [PF16363.4]; Polysacc_synt_2 [PF02719.14]; RmlD_sub_bind [PF04321.16]	GDP-mannose 4,6-dehydratase [IPR006368]	nematode larval development [GO:0002119]; protein binding [GO:0005515]; nucleus [GO:0005634]; glycolipid metabolic process [GO:0006664]; Notch signaling pathway [GO:0007219]; fucosyltransferase activity [GO:0008417]; GDP-mannose 4,6-dehydratase activity [GO:0008446]; dTDP-4-dehydrorhamnose reductase activity [GO:0008831]; body morphogenesis [GO:0010171]; retina layer formation [GO:0010842]; respo…										9.3284	24.074	48.4463	5.7285	16.005	16.5224	14.5914	11.9238	15.6573	21.3939	13.7687	21.5901	22.8333	17.4438	140	117	1447	97	652	919	1154	573	591	931	923	1303	2086	259
Acey_s0002.g985		Acey_s0002:3316752-3316970 [-]	72	Complete	72 aa																0.624667	1.53242	1.75841	0	0.57921	0.758453	0.577104	0.997287	0.235989	0.172242	0.141312	0.335732	0.85553	0.427273	1	1	7	0	3	5	5	5	1	1	1	3	12	1
Acey_s0002.g986		Acey_s0002:3317176-3317415 [-]	79	Complete	79 aa		SEG: 0.23 (18/79)														0	4.42471	3.00753	0	0.599745	3.53494	1.13233	0.642194	0.438176	1.27124	0.199079	0.439033	0.282904	0	0	3	12	0	3	26	11	4	2	8	2	4	4	0
Acey_s0002.g987		Acey_s0002:3317485-3317721 [-]	78	Complete	78 aa																0	0	0	0	0.163825	0.239232	0.737635	0	0.157493	0.676872	0.0981348	0.791706	0.442708	0	0	0	0	0	1	2	8	0	1	5	1	7	6	0
Acey_s0002.g988		Acey_s0002:3318255-3324712 [-]	176	Complete	100-176 aa	SigP	SEG: 0.13 (13/100)										Secreted_200; Secreted_Any				1.86866	4.27133	1.56396	0	5.39564	7.19007	6.70958	4.16025	8.54929	12.0331	5.23534	6.29829	16.2897	4.01738	5	5	9	0	44	80	104	38	65	106	69	74	298	12
Acey_s0002.g989		Acey_s0002:3329728-3330018 [+]	96	Complete	96 aa		SEG: 0.11 (11/96)														0	9.40977	5.73489	0	1.12936	1.97853	0.722188	0.634286	1.21338	1.2463	1.26806	1.257	0.915065	0.345147	0	9	33	0	9	22	11	6	10	11	16	14	15	1
Acey_s0002.g990		Acey_s0002:3330401-3334985 [+]	394	Complete	394 aa		SEG: 0.08 (30/394)	NCoils: 0.05 (21/394)													40.6944	10.1338	10.6655	1.94461	2.8835	2.84351	4.09951	4.48977	7.72991	6.80537	8.07701	8.22727	3.1135	10.9232	905	78	503	51	182	256	501	334	433	450	857	783	441	260
Acey_s0002.g991		Acey_s0002:3338730-3347586 [-]	363	Complete	363 aa	TM(2x)	SEG: 0.38 (138/363)	NCoils: 0.22 (79/363)	RIC3 [PF15361.5]		nematode larval development [GO:0002119]; endoplasmic reticulum [GO:0005783]; embryo development ending in birth or egg hatching [GO:0009792]; membrane [GO:0016020]; lipid storage [GO:0019915]; positive regulation of synaptic transmission, cholinergic [GO:0032224]; protein localization to cell surface [GO:0034394]; growth [GO:0040007]; neuron projection [GO:0043005]; neuronal cell body [GO:004302…										0.32544	16.1211	10.7339	4.07045	3.10875	1.79854	1.13617	0.859244	1.18957	0.849148	1.35023	1.16141	0.981511	0.925264	7	149	605	141	237	190	159	75	93	77	174	132	169	27
Acey_s0002.g992		Acey_s0002:3349984-3350325 [-]	92	Complete	92 aa		SEG: 0.17 (16/92)														0	0	0	0	0	0	0.0776238	0	0	0.133983	0	0	0.0550253	0	0	0	0	0	0	0	1	0	0	1	0	0	1	0
Acey_s0002.g993		Acey_s0002:3354282-3354494 [-]	70	Complete	70 aa																0	0	0.805697	0	0	0.21924	0.118444	0	0	0	0.23792	0	0.220824	0.523265	0	0	3	0	0	2	1	0	0	0	2	0	3	1
Acey_s0002.g994		Acey_s0002:3362901-3363346 [+]	94	Complete	94 aa																1.17983	55.923	37.1777	0	3.29222	5.31652	6.31602	6.5695	12.4003	11.8092	15.8734	14.249	6.10129	10.383	3	55	228	0	28	67	103	67	120	123	236	186	124	36
Acey_s0002.g995		Acey_s0002:3363735-3364151 [+]	76	Complete	76 aa																0	1.84037	7.80325	0	3.31465	2.10762	2.66352	1.00235	3.00057	0.863414	2.54846	1.84914	1.33214	3.23586	0	1	29	0	17	15	25	6	14	5	22	14	16	6
Acey_s0002.g996		Acey_s0002:3364403-3364720 [+]	105	Complete	90-105 aa		SEG: 0.14 (13/90)														0	5.15203	3.971	0	0.147912	1.0971	1.69732	0.600431	0.805022	0.83705	2.10494	2.25854	0.796228	0.807617	0	4	25	0	1	12	25	6	5	7	26	24	14	2
Acey_s0002.g997		Acey_s0002:3365416-3368720 [+]	432	Complete	426-432 aa	TM(8x)			CTP_transf_1 [PF01148.19]	Phosphatidate cytidylyltransferase [IPR000374]; Phosphatidate cytidylyltransferase, eukaryota [IPR016720]	reproduction [GO:0000003]; nematode larval development [GO:0002119]; phosphatidate cytidylyltransferase activity [GO:0004605]; determination of adult lifespan [GO:0008340]; integral to membrane [GO:0016021]; growth [GO:0040007]; locomotion [GO:0040011]										23.3773	61.5242	45.6831	6.87358	8.62294	5.62339	8.48833	9.9535	15.8515	16.8336	20.7338	23.2917	7.89777	15.2389	533	433	1967	162	498	456	980	696	828	1004	2035	2064	1075	331
Acey_s0002.g998		Acey_s0002:3369444-3373535 [+]	408	Complete	408 aa			NCoils: 0.05 (21/408)	G-patch [PF01585.22]; zf-CCCH [PF00642.23]	G-patch domain [IPR000467]; Zinc finger, CCCH-type [IPR000571]	nucleic acid binding [GO:0003676]; intracellular [GO:0005622]; zinc ion binding [GO:0008270]; lipid storage [GO:0019915]										18.2104	13.6209	27.5303	4.59183	6.1821	4.24268	7.40376	8.11511	14.4519	15.6087	13.106	13.2919	7.64262	14.3585	409	110	1344	127	401	384	926	617	826	1041	1452	1333	1153	357
Acey_s0002.g999		Acey_s0002:3374893-3375543 [+]	87	Complete	87 aa			NCoils: 0.32 (28/87)			lipid storage [GO:0019915]										46.1774	18.4175	113.772	91.9754	22.8457	14.0623	12.6959	14.5764	16.6505	15.0343	21.6143	16.0196	11.6831	22.1392	101	14	543	255	154	140	169	121	112	116	224	148	167	52
Acey_s0002.g1000		Acey_s0002:3378459-3382771 [+]	314	Complete	314 aa		SEG: 0.05 (16/314)		Mito_carr [PF00153.26]	Adenine nucleotide translocator 1 [IPR002113]	transporter activity [GO:0005215]; mitochondrial inner membrane [GO:0005743]; mitochondrial transport [GO:0006839]; embryo development ending in birth or egg hatching [GO:0009792]; integral to membrane [GO:0016021]; transmembrane transport [GO:0055085]										56.5699	14.2833	15.2095	10.7883	7.06637	4.44597	9.29292	16.5716	19.1284	24.3751	23.0126	23.0091	1.99145	16.2339	919	80	521	226	331	286	830	909	808	1190	1788	1588	214	282
Acey_s0002.g1001		Acey_s0002:3387224-3387427 [+]	67	Complete	67 aa																2.08222	0	0.322723	0	1.13129	1.28458	0.756306	1.31124	1.73527	1.07399	0.689704	0.63226	0.488414	0	3	0	1	0	5	8	7	7	7	5	5	4	5	0
Acey_s0002.g1002		Acey_s0002:3388185-3388798 [+]	148	Complete	106-148 aa		SEG: 0.36 (38/106)	NCoils: 0.33 (35/106)													0	0.791089	0	0	0	0	0	0	0	0	0.0532413	0	0.0380803	0	0	1	0	0	0	0	0	0	0	0	1	0	1	0
Acey_s0002.g1003		Acey_s0002:3393846-3394226 [+]	126	Complete	126 aa		SEG: 0.23 (29/126)														0.477887	0	0	0	0	0	0	0	0	0	0	0	0	0	2	0	0	0	0	0	0	0	0	0	0	0	0	0
Acey_s0002.g1004		Acey_s0002:3397582-3403548 [-]	616	Complete	612-616 aa		SEG: 0.05 (29/616)		C2 [PF00168.29]; Copine [PF07002.15]	C2 domain [IPR000008]	protein binding [GO:0005515]; gonad development [GO:0008406]										539.687	1.19199	4.90164	1.01774	3.17013	2.04096	3.22384	12.9017	66.2532	1.21762	7.56205	2.95628	0.636713	0.456102	19493	15	378	46	330	295	646	1584	6487	135	1331	464	155	18
Acey_s0002.g1005		Acey_s0002:3407940-3409632 [-]	171	Complete	167-171 aa		SEG: 0.37 (61/167)														71.5754	15.2296	7.29719	4.03499	3.89722	2.21702	1.85884	1.42506	2.10611	1.86818	11.5834	2.67721	4.17373	2.45525	443	36	105	33	73	55	64	30	35	35	354	72	184	17
Acey_s0002.g1006		Acey_s0002:3409755-3414155 [+]	178	Complete	178 aa						determination of adult lifespan [GO:0008340]; oviposition [GO:0018991]; locomotion [GO:0040011]; hermaphrodite genitalia development [GO:0040035]										10.0498	13.3188	7.70721	6.08274	21.1294	5.19934	4.88875	5.45669	8.39612	9.37141	8.57052	8.9574	5.36451	11.9691	76	32	116	52	435	154	196	134	174	217	298	274	248	94
Acey_s0002.g1007		Acey_s0002:3417966-3446025 [+]	186	Complete	71-186 aa						determination of adult lifespan [GO:0008340]; oviposition [GO:0018991]; locomotion [GO:0040011]; hermaphrodite genitalia development [GO:0040035]										36.8169	30.5401	16.2653	54.5681	60.1233	18.9189	15.9418	20.4367	20.8232	16.0884	17.8532	15.2691	10.5843	23.0664	76	22	73	148	378	160	185	144	125	107	183	138	149	53
Acey_s0002.g1008		Acey_s0002:3435554-3435832 [+]	92	Complete	92 aa																0	0	0	0	0	0	0	0	0.154628	0.133983	0	0	0	0	0	0	0	0	0	0	0	0	1	1	0	0	0	0
Acey_s0002.g1009		Acey_s0002:3447603-3447938 [-]	111	Complete	111 aa																0	0	0	0	0	0.0676389	0	0	0	0.0742649	0.053618	0.13826	0.0372497	0	0	0	0	0	0	1	0	0	0	1	1	2	1	0
Acey_s0002.g1010		Acey_s0002:3447968-3448420 [-]	150	Complete	150 aa				RVT_1 [PF00078.26]		RNA binding [GO:0003723]; RNA-directed DNA polymerase activity [GO:0003964]; RNA-dependent DNA replication [GO:0006278]										0	0	0	0	0	0.314833	0	0.0868243	0	0.00793046	0.079591	0	0.026792	0	0	0	0	0	0	7	0	2	0	0	2	0	1	0
Acey_s0002.g1011		Acey_s0002:3448543-3449046 [-]	167	Complete	161-167 aa		SEG: 0.08 (13/167)		RVT_1 [PF00078.26]		RNA binding [GO:0003723]; RNA-directed DNA polymerase activity [GO:0003964]; RNA-dependent DNA replication [GO:0006278]										0	0	0	0	0	0	0.0419102	0	0	0	0	0.0688314	0	0.128246	0	0	0	0	0	0	2	0	0	0	0	2	0	1
Acey_s0002.g1012		Acey_s0002:3449977-3450567 [-]	196	Complete	196 aa																0	0	0	0	0.0388975	0	0.0266726	0	0	0.0347285	0	0	0.0406695	0	0	0	0	0	1	0	1	0	0	1	0	0	3	0
Acey_s0002.g1013		Acey_s0002:3476209-3477148 [-]	288	Complete	288 aa	TM(1x)	SEG: 0.54 (155/288)		Col_cuticle_N [PF01484.16]; Collagen [PF01391.17]	Nematode cuticle collagen, N-terminal [IPR002486]	protein binding [GO:0005515]; structural constituent of cuticle [GO:0042302]										2.82882	0.13428	0.0437296	1.44299	85.1707	995.775	924.956	499.885	1587.98	1495.86	395.401	566.206	232.437	254.826	42	1	2	45	5315	77860	96580	33144	93536	100125	38208	47411	31999	5798
Acey_s0002.g1014		Acey_s0002:3493856-3494772 [-]	287	Complete	287 aa	TM(1x)	SEG: 0.50 (143/287)		Col_cuticle_N [PF01484.16]; Collagen [PF01391.17]	Nematode cuticle collagen, N-terminal [IPR002486]	protein binding [GO:0005515]; collagen and cuticulin-based cuticle development [GO:0040002]; structural constituent of cuticle [GO:0042302]										0.276459	0.265175	0.258224	0	0.933131	54.8082	2.74173	0.519651	0.585693	0.864425	0.249571	0.348513	0.0654843	0.269482	4	2	12	0	59	4371	294	35	33	55	24	29	9	6
Acey_s0002.g1015		Acey_s0002:3495613-3496632 [+]	339	Complete	339 aa				Transposase_1 [PF01359.17]		DNA double-strand break processing [GO:0000729]; DNA catabolic process, endonucleolytic [GO:0000737]; endonuclease activity [GO:0004519]; transposase activity [GO:0004803]; nucleus [GO:0005634]; transposition, DNA-mediated [GO:0006313]; protein homodimerization activity [GO:0042803]; structure-specific DNA binding [GO:0043566]; negative regulation of cell cycle arrest [GO:0071157]; positive regul…										0.0260263	0	0	0	0	0.0286882	0.0035873	0.00154737	0	0	0.00516846	0.0141198	0.00295293	0.00928556	0	0	0	0	0	2	0	0	0	0	0	1	0	0
Acey_s0002.g1016		Acey_s0002:3504009-3504330 [+]	84	Complete	82-84 aa	TM(1x)															0	0	0	0	0	0	0	0	0	0	0	0	0	0	0	0	0	0	0	0	0	0	0	0	0	0	0	0
Acey_s0002.g1017		Acey_s0002:3504423-3504812 [+]	129	Complete	129 aa																0	0.654118	0.212896	0	1.87794	4.4016	0.944084	2.4143	1.14473	1.06275	2.9746	3.07606	2.47378	0.820302	0	1	2	0	25	79	23	36	14	15	64	59	74	4
Acey_s0002.g1018		Acey_s0002:3505179-3505427 [-]	82	Complete	82 aa																0.520556	0	0	0	0.683214	2.78715	0.746667	3.35479	1.6733	0.966593	0.951141	1.18549	1.91553	0	1	0	0	0	4	22	8	22	9	6	9	10	25	0
Acey_s0002.g1019		Acey_s0002:3510606-3517955 [-]	332	Complete	318-332 aa	TM(1x)	SEG: 0.07 (22/332)		DUF273 [PF03314.13]												12.675	0	0.0564711	0.144066	14.3352	6.38616	10.4155	18.5795	9.7307	8.50686	23.9694	18.0446	16.5818	8.96298	216	0	2	3	728	463	1032	1138	458	460	2005	1344	1908	168
Acey_s0002.g1020		Acey_s0002:3519002-3519305 [+]	75	Complete	75 aa																0.590901	0	0	0	0.193885	0.672466	1.16541	0.346194	0	0.182869	0.479855	0.291533	0.541599	0.529317	1	0	0	0	1	5	11	2	0	1	4	2	6	1
Acey_s0002.g1021		Acey_s0002:3522303-3522509 [+]	68	Complete	68 aa		SEG: 0.22 (15/68)														0	0	1.79555	0	0	0.532848	0	0	0	0.710438	0.261183	0.26743	0	0.579375	0	0	6	0	0	3	0	0	0	3	2	2	0	1
Acey_s0002.g1022		Acey_s0002:3526319-3527308 [-]	141	Complete	141 aa																1.56643	1.13126	0.811888	0	2.69023	4.74907	4.49731	3.21402	2.13796	3.00516	2.31055	2.82157	5.22665	1.21771	8	2	9	0	40	98	126	55	29	47	61	67	184	7
Acey_s0002.g1023		Acey_s0002:3530499-3530873 [-]	124	Complete	124 aa																0	1.41171	0	0	0	0.18037	0.487232	0.0723683	0.176468	0.0764537	0.0501543	0.110362	0.436351	0.221296	0	2	0	0	0	3	11	1	2	1	1	2	12	1
Acey_s0002.g1024		Acey_s0002:3532255-3532695 [+]	146	Complete	146 aa																0	0	0	0	0	0	0	0	0	0	0	0	0	0	0	0	0	0	0	0	0	0	0	0	0	0	0	0
Acey_s0002.g1025		Acey_s0002:3538472-3538927 [+]	151	Complete	151 aa	TM(2x)	SEG: 0.17 (25/151)														0	0	0.303456	0	0.142761	0.0529446	0	0.0637273	0	0.0673249	0	0.0495428	0	0	0	0	3	0	2	1	0	1	0	1	0	1	0	0
Acey_s0002.g1026		Acey_s0002:3539533-3545143 [-]	370	Complete	277-370 aa	SigP+TM(1x); TM(2x)	SEG: 0.04 (16/370)														0	0	0.0793417	0	0.329069	0.0424767	0.0517797	0.085146	0.117044	0.0512405	0.0822036	0.0474522	0.0355757	0	0	0	3	0	13	3	5	5	4	2	6	3	3	0
Acey_s0002.g1027		Acey_s0002:3545201-3546079 [-]	292	Complete	292 aa				RVT_1 [PF00078.26]		RNA binding [GO:0003723]; RNA-directed DNA polymerase activity [GO:0003964]; RNA-dependent DNA replication [GO:0006278]										0	0	0	0	0	0.0219403	0	0	0	0	0	0	0.0117855	0	0	0	0	0	0	1	0	0	0	0	0	0	1	0
Acey_s0002.g1028		Acey_s0002:3546972-3548057 [-]	361	Complete	361 aa		SEG: 0.03 (11/361)														0	0	0	0	0	0	0	0	0	0	0	0.0106011	0	0	0	0	0	0	0	0	0	0	0	0	0	1	0	0
Acey_s0002.g1029		Acey_s0002:3550169-3550405 [-]	78	Complete	78 aa																0	0	0	0	0	0	0	0	0	0	0	0	0	0	0	0	0	0	0	0	0	0	0	0	0	0	0	0
Acey_s0002.g1030		Acey_s0002:3565798-3566319 [+]	173	Complete	173 aa		SEG: 0.12 (20/173)														0	0	0	0	0	0	0	0	0	0.0399962	0	0	0.0401469	0	0	0	0	0	0	0	0	0	0	1	0	0	2	0
Acey_s0002.g1031		Acey_s0002:3566409-3568903 [+]	450	Complete	450 aa		SEG: 0.04 (17/450)		RVT_1 [PF00078.26]		RNA binding [GO:0003723]; RNA-directed DNA polymerase activity [GO:0003964]; RNA-dependent DNA replication [GO:0006278]										0.000746212	0	0	0	0.0126812	0.136883	0.229655	0.0434201	0.062741	0.0873849	0.154014	0.117315	0.0591697	0.0644228	0	0	0	0	1	15	34	4	5	8	21	14	11	2
Acey_s0002.g1032		Acey_s0002:3569048-3569308 [+]	86	Complete	86 aa																0.459679	0	0	0	0	0	0	0	0	0.687611	0	0.0996415	0	0	1	0	0	0	0	0	0	0	0	5	0	1	0	0
Acey_s0002.g1033		Acey_s0002:3571312-3571521 [-]	69	Complete	69 aa																0	0	0	0	0	0	0	0	0	0	0	0	0	0	0	0	0	0	0	0	0	0	0	0	0	0	0	0
Acey_s0002.g1034		Acey_s0002:3580615-3585994 [+]	66	Complete	66 aa																5.30233	0	5.4834	0	1.2148	2.80736	1.68264	0.286705	0.342786	0.628018	0.279564	0	4.44728	0	8	0	17	0	5	16	13	1	1	3	2	0	44	0
Acey_s0002.g1035		Acey_s0002:3591071-3593973 [-]	78	Complete	78 aa																3.92419	0	0.503398	0.3879	0.183942	8.45891	13.0667	5.25505	1.60179	4.16379	4.30003	5.31011	13.0349	0.413972	7	0	2	1	1	62	130	32	8	24	48	55	192	1
Acey_s0002.g1036		Acey_s0002:3598180-3598716 [-]	178	Complete	178 aa																0	0	0.271013	0	0	0	0	0.040754	0	0.0896604	0.0580105	0	0.0845155	0	0	0	4	0	0	0	0	1	0	2	2	0	4	0
Acey_s0002.g1037		Acey_s0002:3599764-3600219 [-]	151	Complete	151 aa																0	0	0.0843094	0	0.0704649	0	0	0.0469826	0	0	0.0667735	0.037399	0.130209	0	0	0	1	0	1	0	0	1	0	0	2	1	5	0
Acey_s0002.g1038		Acey_s0002:3608674-3624988 [-]	469	Complete	94-469 aa	SigP+TM(5x); SigP+TM(8x); TM(10x); TM(3x); TM(7x)	SEG: 0.16 (31/199)		UAA [PF08449.10]	UAA transporter [IPR013657]	membrane [GO:0016020]; transmembrane transport [GO:0055085]										18.501	16.5602	20.2233	2.81268	10.3095	13.2505	18.4011	14.2545	9.68064	11.437	15.8505	12.6388	9.78415	9.38309	48	42	186	24	105	154	309	174	139	168	336	277	204	52
Acey_s0002.g1039		Acey_s0002:3622729-3622950 [+]	73	Complete	73 aa																0	0	0	0	0	0	0	0	0	0	0	0	0	0	0	0	0	0	0	0	0	0	0	0	0	0	0	0
Acey_s0002.g1040		Acey_s0002:3625269-3627044 [-]	124	Complete	73-124 aa	SigP; TM(1x)															24.7354	28.8315	14.8843	0.281906	9.19712	16.2014	16.8332	14.351	13.881	18.4995	26.3285	28.409	27.3837	13.3913	68	27	88	1	76	183	262	140	129	181	347	333	496	40
Acey_s0002.g1041		Acey_s0002:3627126-3632658 [-]	837	Complete	820-837 aa		SEG: 0.14 (111/820)			Protein kinase C-like, phorbol ester/diacylglycerol-binding domain [IPR002219]	intracellular signal transduction [GO:0023034]										4.01146	8.55531	5.31571	1.12584	1.59142	3.14793	4.88559	4.26944	9.71951	12.2759	11.5989	13.8945	10.9164	5.80984	206	152	576	75	233	647	1360	727	1319	1945	2891	3100	3805	328
Acey_s0002.g1042		Acey_s0002:3633739-3642922 [-]	760	Complete	294-760 aa	TM(1x)	SEG: 0.52 (154/294)		Col_cuticle_N [PF01484.16]; Collagen [PF01391.17]	Nematode cuticle collagen, N-terminal [IPR002486]; PDZ domain [IPR001478]	protein binding [GO:0005515]; intracellular [GO:0005622]; developmental process [GO:0032502]; intracellular signal transduction [GO:0035556]; structural constituent of cuticle [GO:0042302]; metal ion binding [GO:0046872]; localization [GO:0051179]										1.04901	4.68398	2.28374	0.0324876	107.871	238.742	53.8236	25.4185	15.2255	14.3475	9.60892	9.14621	8.06685	3.69237	48	77	231	2	6177	18070	5854	1773	1429	1842	2037	1839	2567	187
Acey_s0002.g1043		Acey_s0002:3643801-3644514 [+]	237	Complete	237 aa		SEG: 0.12 (28/237)														0	0	0.445407	0	0.140114	0.26823	0.435914	0.34286	0.622906	0.138378	1.10895	0.591843	0.501488	0.455015	0	0	12	0	5	13	29	14	22	5	67	32	42	6
Acey_s0002.g1044		Acey_s0002:3645381-3647760 [+]	426	Complete	374-426 aa				Phage_integrase [PF00589.21]	DNA breaking-rejoining enzyme, catalytic core [IPR011010]; Integrase, catalytic domain [IPR002104]; Integrase-like, catalytic domain [IPR013762]	DNA binding [GO:0003677]; DNA recombination [GO:0006310]; DNA integration [GO:0015074]										1.78524	0.484553	0.685819	0	0.107935	0.210609	0.45704	0.875772	1.00629	0.464071	0.962728	0.874761	0.554928	0.696329	38	4	33	0	7	19	55	64	63	32	107	86	83	17
Acey_s0002.g1045		Acey_s0002:3648990-3651245 [-]	133	Complete	133 aa	TM(1x)	SEG: 0.17 (23/133)														1.96344	7.4962	5.18454	0	0.789112	1.54307	2.9792	2.56184	12.7282	13.5323	11.1854	11.7506	12.3879	3.52525	9	12	51	0	11	29	76	40	163	200	252	236	395	18
Acey_s0002.g1046		Acey_s0002:3686940-3687636 [-]	66	Complete	66 aa	TM(1x)															18.337	13.0172	13.5784	59.2532	34.2489	7.209	7.3342	8.67719	5.79356	10.2584	5.19624	6.00723	10.5515	9.47358	26	7	42	115	148	42	58	42	23	47	38	40	112	16
Acey_s0002.g1047		Acey_s0002:3688189-3691835 [-]	269	Complete	263-269 aa	SigP	SEG: 0.07 (18/269)		Ephrin [PF00812.16]	Ephrin receptor-binding domain [IPR001799]	multicellular organismal development [GO:0007275]; membrane [GO:0016020]; anatomical structure development [GO:0048856]						Cons_Secreted_Any; Hco_Cons_Secreted_any; Secreted_Any				6.62699	26.8082	10.8847	9.94384	23.9695	7.86284	5.08159	3.66662	5.08702	6.80575	6.40778	6.48085	11.5187	8.06051	92	133	328	178	987	452	399	178	207	318	452	406	1114	125
Acey_s0002.g1048		Acey_s0002:3732269-3733481 [-]	134	Complete	134 aa	TM(2x)	SEG: 0.13 (17/134)				positive regulation of growth rate [GO:0040010]										0	0	0	0	0	0	0	0	0	0	0	0	0	0	0	0	0	0	0	0	0	0	0	0	0	0	0	0
Acey_s0002.g1049		Acey_s0002:3733627-3740496 [-]	603	Complete	603 aa	SigP+TM(9x)	SEG: 0.08 (50/603)		Acyl_transf_3 [PF01757.21]	Acyltransferase 3 [IPR002656]											0	19.3648	0.519057	0	0	0.0165314	0.0175552	0.048297	0.0512413	0	0.0540013	0.08969	0.0246396	0.152379	0	208	34	0	0	2	3	5	4	0	8	12	5	5
Acey_s0002.g1050		Acey_s0002:3742094-3742321 [+]	75	Complete	75 aa	TM(1x)															0	0	0	0	0	0	0	0	0	0	0	0	0	0	0	0	0	0	0	0	0	0	0	0	0	0	0	0
Acey_s0002.g1051		Acey_s0002:3811866-3812139 [+]	66	Complete	66 aa																0	0	0.327928	0	0	0.514928	0.252903	0.4132	0	0.218263	0.143183	0.642458	0.311428	0	0	0	1	0	0	3	2	2	0	1	1	4	3	0
Acey_s0002.g1052		Acey_s0002:3821981-3823851 [+]	398	Complete	381-398 aa				RVT_1 [PF00078.26]		RNA binding [GO:0003723]; RNA-directed DNA polymerase activity [GO:0003964]; RNA-dependent DNA replication [GO:0006278]										0	0	0	0	0	0	0	0	0.101387	6.64361e-08	0	0	0	0	0	0	0	0	0	0	0	0	7	0	0	0	0	0
Acey_s0002.g1053		Acey_s0002:3839777-3858095 [+]	368	Complete	353-368 aa	TM(7x)	SEG: 0.05 (16/353)			GPCR, rhodopsin-like, 7TM [IPR017452]											0	3.83698	1.40943	0	0.59193	0.0783991	0.310083	0.0743701	0.421019	0.139974	0.154114	0.301445	0.362535	0.0560803	0	23	51	0	29	5	29	4	19	7	13	23	42	1
Acey_s0002.g1054		Acey_s0002:3858516-3875137 [-]	508	Complete	466-508 aa		SEG: 0.03 (12/466)	NCoils: 0.05 (21/466)	Aminotran_1_2 [PF00155.20]; Aminotran_3 [PF00202.20]; Beta_elim_lyase [PF01212.20]	Aminotransferase class-III [IPR005814]; Pyridoxal phosphate-dependent transferase, major region, subdomain 1 [IPR015421]; Pyridoxal phosphate-dependent transferase, major region, subdomain 2 [IPR015422]	metabolic process [GO:0008152]; transaminase activity [GO:0008483]; pyridoxal phosphate binding [GO:0030170]										27.5043	60.0002	7.10024	52.12	36.2124	5.81263	7.95559	7.9575	6.84157	8.67018	10.3167	11.5137	5.1866	11.8584	781	596	430	1950	2920	656	1209	737	533	786	1477	1480	1052	386
Acey_s0002.g1055		Acey_s0002:3871952-3872923 [+]	155	Complete	106-155 aa		SEG: 0.16 (17/106)														0.164762	1.83822	0	0	0.604767	0.143209	0.257801	0.0448508	0	0.0853871	0.587553	0.374251	0.0928971	0.84276	1	2	0	0	6	2	5	1	0	1	9	8	2	3
Acey_s0002.g1056		Acey_s0002:3873297-3875159 [-]	92	Complete	73-92 aa	TM(1x)	SEG: 0.21 (19/92)														0	6.18498	10.2664	0	5.30731	7.33049	5.89128	7.11624	1.6626	7.4473	5.61207	4.92831	3.39278	4.69236	0	5	51	0	35	68	75	55	11	53	60	47	48	11
Acey_s0002.g1057		Acey_s0002:3883465-3883731 [+]	88	Complete	88 aa																0	0	0	0	0	0.90569	0.250213	0.545072	1.163	1.43961	0.188879	0.953435	2.60186	0	0	0	0	0	0	8	3	4	7	10	2	9	38	0
Acey_s0002.g1058		Acey_s0002:3884535-3886015 [+]	308	Complete	305-308 aa		SEG: 0.04 (11/308)														5.3587	0	0	0	0.104227	8.95906	18.2445	18.1944	14.2994	13.3487	28.0524	21.0146	16.2635	18.9998	87	0	0	0	5	596	1668	1012	654	697	2301	1551	1803	353
Acey_s0002.g1059		Acey_s0002:3887644-3890581 [-]	311	Complete	233-311 aa	TM(5x); TM(7x)			7TM_GPCR_Srv [PF10323.8]; 7TM_GPCR_Srx [PF10328.8]; Srg [PF02118.20]												0	1.01866	0.335011	0	0	0.0300547	0.0156702	0.0350328	0	0.0428151	0.0482923	0.0195833	0.0174962	0	0	3	7	0	0	1	1	1	0	1	2	1	1	0
Acey_s0002.g1060		Acey_s0002:3893017-3898108 [+]	497	Complete	465-497 aa	TM(1x)	SEG: 0.03 (12/465)	NCoils: 0.05 (21/465)	I-set [PF07679.15]; Ig_2 [PF13895.5]; Ig_3 [PF13927.5]; V-set [PF07686.16]; ig [PF00047.24]	Immunoglobulin-like domain [IPR007110]	protein binding [GO:0005515]										0.284709	0.22023	0	0	0	3.42574	3.18677	1.91202	1.7124	1.94856	1.90608	3.2775	6.16792	0.489015	8	2	0	0	0	365	460	167	121	164	262	398	1147	15
Acey_s0002.g1061		Acey_s0002:3900055-3904318 [-]	163	Complete	163 aa	SigP	SEG: 0.20 (33/163)		EF-hand_1 [PF00036.31]; EF-hand_5 [PF13202.5]	EF-hand domain [IPR002048]	calcium ion binding [GO:0005509]						Cons_Secreted_200; Cons_Secreted_Any; Hco_Cons_Secreted_200; Hco_Cons_Secreted_any; Secreted_200; Secreted_Any				0	0	0.313981	0	9.67931	0.460861	0	0.0494157	0	0.100336	0.0972507	0.071416	0	0	0	0	4	0	164	11	0	1	0	2	3	2	0	0
Acey_s0002.g1062		Acey_s0002:3905563-3908966 [-]	150	Complete	150 aa				AhpC-TSA [PF00578.20]; Redoxin [PF08534.9]; Thioredoxin [PF00085.19]; Thioredoxin_8 [PF13905.5]		cell redox homeostasis [GO:0045454]										36.6097	4.46112	18.2088	3.67726	13.9179	18.7771	41.8491	70.3981	61.804	73.405	98.4554	77.0016	15.8247	110.685	213	10	250	31	261	516	1547	1605	1222	1662	3084	2114	658	783
Acey_s0002.g1063		Acey_s0002:3913390-3913911 [+]	173	Complete	173 aa	TM(1x)	SEG: 0.06 (11/173)														0	0	0	0	0	0	0	0	0	0	0	0	0	0	0	0	0	0	0	0	0	0	0	0	0	0	0	0
Acey_s0002.g1064		Acey_s0002:3916118-3916903 [+]	261	Complete	261 aa		SEG: 0.05 (13/261)														0	0	0.131372	0	0	0	0	0	0	0	0	0	0.0102166	0	0	0	4	0	0	0	0	0	0	0	0	0	1	0
Acey_s0002.g1065		Acey_s0002:3917348-3919468 [+]	706	Complete	706 aa		SEG: 0.09 (63/706)		Retrotrans_gag [PF03732.16]												0	0	0.010952	0	0	0	0	0	0	0.00795094	0	0	0	0	0	0	1	0	0	0	0	0	0	1	0	0	0	0
Acey_s0002.g1066		Acey_s0002:3926900-3928742 [-]	76	Complete	76 aa	SigP	SEG: 0.26 (20/76)										Cons_Secreted_100; Cons_Secreted_150; Cons_Secreted_200; Cons_Secreted_Any; Hco_Cons_Only_Secreted_100; Hco_Cons_Only_Secreted_150; Hco_Cons_Only_Secreted_200; Hco_Cons_Only_Secreted_Any; Hco_Cons_Secreted_100; Hco_Cons_Secreted_150; Hco_Cons_Secreted_200; Hco_Cons_Secreted_any; Secreted_100; Secreted_150; Secreted_200; Secreted_Any				0	474.759	692.628	1385.29	136.397	21.1418	14.6347	7.68551	7.91283	5.59335	8.52222	10.0909	21.4539	8.35614	0	285	2555	3131	713	149	140	45	38	31	72	76	250	16
Acey_s0002.g1067		Acey_s0002:3984235-3992031 [-]	355	Complete	325-355 aa	TM(7x)			7TM_GPCR_Srsx [PF10320.8]	G protein-coupled receptor, rhodopsin-like [IPR000276]; GPCR, rhodopsin-like, 7TM [IPR017452]											0	1.37374	0.355582	0	0.555729	0.210789	0.234653	0.253586	0.179475	0.340303	0.20465	0.299094	0.166197	0.137027	0	7	11	0	22	11	17	11	6	13	15	18	15	2
Acey_s0002.g1068		Acey_s0002:4003699-4011906 [-]	244	Complete	244 aa		SEG: 0.20 (50/244)	NCoils: 0.11 (28/244)	NAP [PF00956.17]	Nucleosome assembly protein (NAP) [IPR002164]	protein phosphatase inhibitor activity [GO:0004864]; nucleus [GO:0005634]; nucleosome assembly [GO:0006334]; protein phosphatase 1 binding [GO:0008157]; cyclin binding [GO:0030332]; negative regulation of protein dephosphorylation [GO:0035308]										18.7296	34.726	19.0339	7.76775	5.01247	13.5808	34.9856	57.4373	53.0967	66.8328	106.703	75.2987	25.5495	89.7367	222	155	519	117	181	709	2524	2549	1850	2694	6570	4144	2088	1242
Acey_s0002.g1069		Acey_s0002:4013083-4025154 [+]	1286	Complete	1241-1286 aa		SEG: 0.17 (210/1266)	NCoils: 0.03 (41/1286)		Round spermatid basic protein 1 [IPR026306]	X chromosome [GO:0000805]; morphogenesis of an epithelium [GO:0002009]										5.22624	9.32887	9.15846	0.0373193	0.646683	0.886541	1.00543	1.48098	2.72776	3.72158	3.55025	3.84107	2.05258	2.81959	418	286	1700	4	158	306	464	420	636	991	1519	1467	1212	271
Acey_s0002.g1070		Acey_s0002:4028748-4032210 [-]	163	Complete	128-163 aa				DUF4440 [PF14534.5]; NTF2 [PF02136.19]; SnoaL_3 [PF13474.5]												284.223	0	0.216293	0.176507	7.02111	49.077	9.59149	23.9151	129.813	110.25	101.995	101.995	1.16039	113.758	1243	0	2	1	107	975	271	396	2044	1958	2553	2508	44	707
Acey_s0002.g1071		Acey_s0002:4034748-4037666 [-]	164	Complete	162-164 aa																5.65731	0	0.0679615	11.8483	136.06	322.086	161.918	127.91	88.9412	60.7285	99.1839	78.111	104.084	122.771	36	0	1	94	2709	9076	6264	3073	1668	1300	3312	2346	4661	920
Acey_s0002.g1072		Acey_s0002:4038375-4040507 [-]	174	Complete	174 aa		SEG: 0.07 (13/174)														0.400634	0	0.0595655	1.01617	22.0785	69.9661	24.2044	20.9829	21.028	10.5892	20.5352	19.9828	22.3	24.9372	3	0	1	11	524	2311	1107	605	531	299	805	678	1217	224
Acey_s0002.g1073		Acey_s0002:4047348-4054034 [-]	187	Complete	141-187 aa			NCoils: 0.15 (21/141)	DUF4440 [PF14534.5]												0.585718	0.322095	11.7552	3.49208	10.0665	6.43333	1.92018	1.68667	0.876642	0.617691	1.43838	1.21502	2.47149	2.32794	3	1	170	24	193	180	75	42	14	17	52	41	113	18
Acey_s0002.g1074		Acey_s0002:4057075-4060915 [-]	122	Complete	122 aa				DUF4440 [PF14534.5]; NTF2 [PF02136.19]; SnoaL_2 [PF12680.6]; SnoaL_3 [PF13474.5]												0.25201	2.9055	2.71875	13.6978	3.00296	0.433099	0.364651	0.741286	0.272397	0.0786762	0.305844	0.114356	0.224518	0.455458	1	4	23	71	36	7	8	10	3	1	6	2	6	2
Acey_s0002.g1075		Acey_s0002:4061867-4063296 [+]	92	Complete	92 aa																0	1.237	8.2534	8.87078	0.284109	0.737554	1.47485	0.634118	0.618512	0.40195	0	0.985951	0.828419	2.3269	0	1	41	27	2	7	19	5	4	3	0	10	13	6
Acey_s0002.g1076		Acey_s0002:4064072-4065008 [-]	89	Complete	89 aa		SEG: 0.18 (16/89)														0	0	0	0	0	0	0	0	0	0	0	0	0	0	0	0	0	0	0	0	0	0	0	0	0	0	0	0
Acey_s0002.g1077		Acey_s0002:4065285-4065838 [+]	120	Complete	117-120 aa																0.830254	443.81	392.744	454.906	31.4192	21.6204	33.841	28.8612	18.7217	19.6133	12.9957	18.2676	62.6768	40.4522	3	572	3155	2166	346	321	682	356	192	229	240	304	1543	167
Acey_s0002.g1078		Acey_s0002:4066553-4066792 [+]	79	Complete	79 aa																0	3.16295	0	0	0	0	0	0	0	0	0	0.126052	0	0	0	2	0	0	0	0	0	0	0	0	0	1	0	0
Acey_s0002.g1079		Acey_s0002:4067101-4067420 [+]	86	Complete	81-86 aa																0	11.1055	0.991782	8.09349	0	0	0.19122	0	0	0	0	0	0.54943	0	0	8	4	20	0	0	2	0	0	0	0	0	7	0
Acey_s0002.g1080		Acey_s0002:4068339-4069197 [-]	108	Complete	108 aa																0	9.14032	4.68871	0	0.142137	0.0974797	0	0	0.1613	0	0	0.107782	0.646272	1.13071	0	10	31	0	1	1	0	0	1	0	0	1	14	4
Acey_s0002.g1081		Acey_s0002:4068495-4068704 [+]	69	Complete	69 aa																0.656104	1741.64	453.343	71.8971	23.1848	6.24874	16.2739	12.421	13.392	7.79133	4.70767	4.00255	38.0655	19.6287	1	920	1472	143	107	39	137	64	57	38	35	27	390	33
Acey_s0002.g1082		Acey_s0002:4069322-4069549 [-]	75	Complete	75 aa	TM(1x)	SEG: 0.20 (15/75)														0	1.68833	1.92325	0	0	0	0	0	0	0	0	0	0	0	0	1	7	0	0	0	0	0	0	0	0	0	0	0
Acey_s0002.g1083		Acey_s0002:4069661-4069867 [-]	68	Complete	68 aa	TM(1x)															0	5.76631	0.625586	0	0	0.327442	0	0	0	0.208189	0.136574	0	0.297055	0	0	3	2	0	0	2	0	0	0	1	1	0	3	0
Acey_s0002.g1084		Acey_s0002:4070017-4071151 [-]	164	Complete	151-164 aa																0	5.08378	1.375	0	0.190958	0	0.100429	0	0.353774	0	0	0.0428602	0.321119	0	0	10	16	0	3	0	3	0	5	0	0	1	11	0
Acey_s0002.g1085		Acey_s0002:4072182-4073069 [-]	162	Complete	150-162 aa																0	6.27908	1.30223	0	0	0.29878	0.122909	0.199914	0	0	0	0.083773	0.0711387	0	0	14	18	0	0	8	4	4	0	0	0	2	3	0
Acey_s0002.g1086		Acey_s0002:4075367-4075627 [+]	86	Complete	86 aa																0	1.38818	0.225906	0	0	0	0	0	0	0	0	0	0	0	0	1	1	0	0	0	0	0	0	0	0	0	0	0
Acey_s0002.g1087		Acey_s0002:4076976-4078940 [-]	124	Complete	70-124 aa				DUF4440 [PF14534.5]; NTF2 [PF02136.19]; SnoaL_3 [PF13474.5]												103.769	160.96	14.2625	573.031	40.6869	31.2903	8.19104	14.721	12.8203	9.37612	9.38232	10.8209	36.0931	66.6464	274	185	136	2092	447	379	157	177	102	125	155	173	789	273
Acey_s0002.g1088		Acey_s0002:4089289-4089732 [+]	147	Complete	147 aa		SEG: 0.08 (12/147)														0	0	0	4.41597	0	0.0475424	0	0	0	0	0	0	0	0	0	0	0	30	0	1	0	0	0	0	0	0	0	0
Acey_s0002.g1089		Acey_s0002:4091196-4099277 [-]	656	Complete	208-656 aa	SigP; TM(1x)	SEG: 0.40 (124/307)		TIL [PF01826.16]												0.615994	30.3197	9.80734	0	0.0295553	0	0.163779	0.0502497	0.0332298	0.0903784	0.050461	0.018876	0.0121194	0	9	132	259	0	1	0	10	2	1	3	3	1	1	0
Acey_s0002.g1090		Acey_s0002:4099531-4102195 [-]	207	Complete	151-207 aa	SigP	SEG: 0.10 (20/207)										Cons_Secreted_Any; Hco_Cons_Only_Secreted_Any; Hco_Cons_Secreted_any; Secreted_Any				0.345716	2.94897	0	0	0.0579482	0	0	0	0.0602308	0	0	0	0.0442872	0	2	6	0	0	1	0	0	0	1	0	0	0	3	0
Acey_s0002.g1091		Acey_s0002:4103335-4110329 [-]	321	Complete	283-321 aa	SigP	SEG: 0.13 (40/298)		TIL [PF01826.16]								Cons_Secreted_Any; Hco_Cons_Only_Secreted_Any; Hco_Cons_Secreted_any; Secreted_Any				0.843245	1.62132	0.240451	0	0.617877	0.118206	0.262181	0.365112	0.234924	0.595122	0.855124	0.510363	1.01135	1.50147	12	8	8	0	27	7	21	17	9	24	58	34	102	23
Acey_s0002.g1092		Acey_s0002:4109410-4114209 [+]	272	Complete	272 aa																81.3876	24.584	172.026	154.925	117.363	30.6033	9.3553	26.0113	43.7533	88.6642	18.8948	54.7886	35.4319	148.361	1117	106	4513	2480	4199	1508	632	1070	1389	3218	1171	3063	3053	2021
Acey_s0002.g1093		Acey_s0002:4116105-4116444 [-]	95	Complete	95 aa																3.84154	0	1.82677	0.620248	0	56.2771	45.7925	25.1517	31.546	20.7131	44.5133	47.6723	91.1619	16.1053	9	0	10	2	0	566	625	210	216	164	537	512	1516	44
Acey_s0002.g1094		Acey_s0002:4119414-4119886 [-]	117	Complete	117 aa				Motile_Sperm [PF00635.25]		structural molecule activity [GO:0005198]										7.3615	0	0.269875	0	0	55.0249	61.7404	26.4524	30.2299	32.1078	30.734	37.5076	78.4284	10.071	27	0	2	0	0	896	1330	354	348	399	638	699	2222	48
Acey_s0002.g1095		Acey_s0002:4121884-4122366 [-]	116	Complete	116 aa				Motile_Sperm [PF00635.25]		structural molecule activity [GO:0005198]										22.9845	23.2254	2.73694	5.74326	1.2876	45.2279	46.5043	24.5638	32.9932	26.4957	36.5232	40.0239	78.318	7.01144	82	29	21	27	14	663	949	313	336	309	650	627	1943	28
Acey_s0002.g1096		Acey_s0002:4131414-4131992 [+]	192	Complete	192 aa	TM(1x)					nuclease activity [GO:0004518]; intracellular [GO:0005622]; DNA repair [GO:0006281]										0	1.06968	2.16405	0	0.17623	0	0.207426	0.0383012	0.793478	0.2268	0.138456	0.185323	0.194638	0	0	3	35	0	4	0	9	1	18	6	5	6	10	0
Acey_s0002.g1097		Acey_s0002:4132633-4132842 [-]	69	Complete	69 aa		SEG: 0.16 (11/69)														0	0	6.16107	0	0	0	0.118788	0	0.460883	0	0	0	0	0	0	0	20	0	0	0	1	0	2	0	0	0	0	0
Acey_s0002.g1098		Acey_s0002:4133477-4135117 [+]	381	Complete	360-381 aa	SigP	SEG: 0.37 (132/360)		CAP [PF00188.25]		extracellular region [GO:0005576]		ASP [aligned, as "ASP-s0002.g1098", residues 167-347]				Cons_Secreted_Any; Hco_Cons_Only_Secreted_Any; Hco_Cons_Secreted_any; Secreted_Any				0	0	1.82951	0.647378	0.119946	0	0	0	0	0.0294297	0.0345856	0.00965436	0.0241678	0	0	0	102	21	9	0	0	0	0	2	4	1	4	0
Acey_s0002.g1099		Acey_s0002:4143818-4146120 [+]	401	Complete	330-401 aa					Zinc finger, SWIM-type [IPR007527]	zinc ion binding [GO:0008270]										0.0552559	0	0.105646	0	0.0766215	0.12353	0.0814945	0.147677	0.0397811	0.0997506	0.0136791	0.209619	0.129514	0	1	0	4	0	5	9	8	11	2	7	1	16	17	0
Acey_s0002.g1100		Acey_s0002:4151814-4153220 [-]	75	Complete	75 aa																0	0	0	0	0.38777	0.143809	0	0.173097	0	0	0.839746	0.269138	0.255573	0	0	0	0	0	2	1	0	1	0	0	7	2	3	0
Acey_s0002.g1101		Acey_s0002:4157021-4168673 [+]	487	Complete	433-487 aa				Aminotran_1_2 [PF00155.20]	2-amino-3-ketobutyrate coenzyme A ligase [IPR011282]; Aminotransferase, class I/classII [IPR004839]; Pyridoxal phosphate-dependent transferase, major region, subdomain 1 [IPR015421]; Pyridoxal phosphate-dependent transferase, major region, subdomain 2 [IPR015422]	mitochondrial inner membrane [GO:0005743]; glycine C-acetyltransferase activity [GO:0008890]; biosynthetic process [GO:0009058]; ligase activity [GO:0016874]; L-threonine catabolic process to glycine [GO:0019518]; pyridoxal phosphate binding [GO:0030170]										26.3123	3.66116	12.1374	3.63919	80.3427	86.439	82.0962	79.7846	95.3891	86.715	67.7758	68.3916	52.7325	57.1656	701	32	690	132	6228	9383	12170	7180	6944	7287	8599	7679	9267	1650
Acey_s0002.g1102		Acey_s0002:4168053-4168277 [-]	74	Complete	74 aa																0	0	0.564765	0	0.797083	0.443411	0	0	0	0.187949	0	0.276614	0.0893914	0	0	0	2	0	4	3	0	0	0	1	0	2	1	0
Acey_s0002.g1103		Acey_s0002:4173284-4177820 [+]	305	Complete	67-305 aa	TM(1x); TM(3x); TM(4x); TM(6x); TM(7x)	SEG: 0.17 (13/76)														1.86011	8.21187	1.57477	0	0.371213	0.677279	2.71857	1.02473	0	0.202985	0.0203979	0.0497904	0	0	4	16	14	0	3	12	48	10	0	3	1	1	0	0
Acey_s0002.g1104		Acey_s0002:4198507-4202247 [+]	297	Complete	173-297 aa	SigP			HAD [PF12710.6]; Hydrolase [PF00702.25]	HAD-superfamily hydrolase, subfamily IB, PSPase-like [IPR006383]; Phosphoserine phosphatase, domain 2 [IPR023190]	phosphoserine phosphatase activity [GO:0004647]; metabolic process [GO:0008152]						Cons_Secreted_Any; Hco_Cons_Secreted_any; Secreted_Any				16.1368	41.5882	13.9641	18.6808	21.255	12.311	10.0308	6.06056	10.8759	9.29352	12.4798	17.4794	28.1512	8.02633	188	179	384	293	702	587	717	266	426	405	750	889	2389	114
Acey_s0002.g1105		Acey_s0002:4206053-4211972 [+]	470	Complete	459-470 aa	SigP			Glyco_tran_28_C [PF04101.15]; UDPGT [PF00201.17]	UDP-glucuronosyl/UDP-glucosyltransferase [IPR002213]	metabolic process [GO:0008152]; lipid storage [GO:0019915]						Cons_Secreted_Any; Hco_Cons_Secreted_any; Secreted_Any				0.261357	34.6602	1.12281	3.97312	0.837471	0.363651	0.0809516	0.119485	0.301556	0.287309	0.231188	0.078018	0.0738962	0.269025	7	284	57	119	59	36	11	10	20	22	27	8	12	7
Acey_s0002.g1106		Acey_s0002:4216138-4216794 [-]	218	Complete	218 aa		SEG: 0.07 (16/218)														0	0	0	0	0	0	0	0	0	0	0	0	0	0	0	0	0	0	0	0	0	0	0	0	0	0	0	0
Acey_s0002.g1107		Acey_s0002:4242766-4245636 [+]	226	Complete	82-226 aa	SigP	SEG: 0.21 (17/82)										Secreted_Any				1.04111	20.8228	8.22943	0	0.683214	2.40709	0.84	1.82988	2.04514	0.322198	1.47956	0.711293	0.306485	0.932605	4	25	50	0	8	21	13	16	16	8	18	9	7	2
Acey_s0002.g1108		Acey_s0002:4249828-4256105 [+]	226	Complete	100-226 aa		SEG: 0.10 (14/147)														7.1529	27.7484	22.1323	0.133864	5.14192	10.3923	17.0073	22.2626	74.6303	81.8627	51.7105	62.0543	31.579	39.0767	32	58	251	1	63	217	496	355	908	1274	1296	1425	1119	242
Acey_s0002.g1109		Acey_s0002:4256141-4259870 [+]	381	Complete	381 aa	TM(7x)	SEG: 0.08 (32/381)		HlyIII [PF03006.19]	AdipoR/Haemolysin-III-related [IPR004254]	receptor activity [GO:0004872]; hormone-mediated signaling pathway [GO:0009755]; integral to membrane [GO:0016021]; fatty acid oxidation [GO:0019395]; hormone binding [GO:0042562]										17.2609	15.7524	13.9082	4.43204	5.2966	9.58841	13.778	16.6895	33.6807	30.9002	27.9519	32.779	14.8397	22.1316	350	109	587	106	300	764	1511	1110	1695	1818	2762	2886	2014	486
Acey_s0002.g1110		Acey_s0002:4260259-4265909 [-]	116	Complete	77-116 aa		SEG: 0.13 (10/78)														0	0	0.26752	0	1.32148	0.980171	0.618948	0.505626	0.410985	0.178057	0.35042	0	0.762179	0	0	0	1	0	7	7	6	3	3	1	3	0	9	0
Acey_s0002.g1111		Acey_s0002:4304327-4313364 [+]	213	Complete	203-213 aa				IPP-2 [PF04979.13]	Protein phosphatase inhibitor 2 (IPP-2) [IPR007062]	protein phosphatase inhibitor activity [GO:0004864]; embryo development ending in birth or egg hatching [GO:0009792]; regulation of signal transduction [GO:0009966]; regulation of phosphoprotein phosphatase activity [GO:0043666]										40.8443	76.7438	48.0843	5.04031	24.7166	18.29	19.4938	24.3188	34.6245	39.9011	40.1332	33.9838	22.5357	43.0911	394	278	1069	72	760	778	1123	858	1007	1340	2099	1591	1590	507
Acey_s0002.g1112		Acey_s0002:4320021-4322123 [+]	148	Complete	148 aa	SigP			Chromadorea_ALT [PF05535.11]								Cons_Secreted_150; Cons_Secreted_200; Cons_Secreted_Any; Hco_Cons_Secreted_150; Hco_Cons_Secreted_200; Hco_Cons_Secreted_any; Secreted_150; Secreted_200; Secreted_Any				0	8.70784	1.82979	5.01381	0.069779	0	0.076915	0.0636323	0	0.13465	0.162891	0.0880133	0.0874105	0	0	15	19	34	1	0	2	1	0	2	4	2	3	0
Acey_s0002.g1113		Acey_s0002:4345047-4345918 [+]	78	Complete	78 aa		SEG: 0.14 (11/78)		SH3_1 [PF00018.27]; SH3_2 [PF07653.16]; SH3_9 [PF14604.5]	SH3 domain [IPR001452]	protein binding [GO:0005515]; cell communication [GO:0007154]; embryo development ending in birth or egg hatching [GO:0009792]; early phagosome [GO:0032009]; phosphatidylinositol binding [GO:0035091]; negative regulation of vulval development [GO:0040027]; phagosome-lysosome fusion involved in apoptotic cell clearance [GO:0090389]; execution phase of apoptosis [GO:0097194]										10.6514	14.9526	14.3202	0.335101	7.87039	6.23746	3.37321	4.83448	11.2125	10.583	20.2453	12.0652	6.34234	17.4407	19	11	62	1	44	46	34	30	56	61	225	119	102	43
Acey_s0002.g1114		Acey_s0002:4356200-4359026 [+]	161	Complete	122-161 aa		SEG: 0.36 (57/160)														11.7465	7.75581	5.09392	0.647236	1.33465	1.21889	1.54977	3.30994	8.88253	8.81996	6.89847	8.36677	1.48807	7.24497	47	14	47	4	16	20	34	45	109	120	146	156	44	35
Acey_s0002.g1115		Acey_s0002:4375664-4397784 [+]	1577	Complete	1482-1577 aa	SigP	SEG: 0.06 (96/1577)		SHR-BD [PF06650.11]; VPS13_C [PF16909.4]		protein localization [GO:0008104]						Cons_Secreted_Any; Hco_Cons_Secreted_any; Secreted_Any				2.78042	3.44408	4.92944	0.352385	1.11894	1.68058	2.26738	2.54902	4.21476	5.7206	5.5145	5.82494	2.43059	4.56192	270	112	980	43	303	634	1168	804	1062	1671	2541	2398	1556	473
Acey_s0002.g1116		Acey_s0002:4394897-4399211 [+]	116	Complete	109-116 aa																5.38662	27.1601	33.1493	28.5036	8.13157	6.13953	13.9781	19.5422	21.8417	22.8441	17.5072	15.2102	5.64681	22.0302	19	32	237	134	87	90	276	238	208	248	304	235	131	80
Acey_s0002.g1117		Acey_s0002:4399721-4408001 [+]	318	Complete	300-318 aa	TM(1x)			GST_C [PF00043.24]; GST_C_2 [PF13410.5]; GST_C_3 [PF14497.5]; GST_C_6 [PF17171.3]; GST_N_4 [PF17172.3]		determination of adult lifespan [GO:0008340]; positive regulation of growth rate [GO:0040010]; regulation of cullin deneddylation [GO:0060626]										27.1448	13.1425	17.9038	5.3318	13.5136	6.51261	7.14299	9.83953	12.0745	14.4116	12.4782	12.6945	6.14883	17.4054	440	67	559	102	583	398	604	513	526	720	920	833	629	286
Acey_s0002.g1118		Acey_s0002:4409027-4416701 [-]	348	Complete	298-348 aa		SEG: 0.08 (25/298)														27.76	11.7097	8.67509	4.75594	4.6335	1.05825	0.748765	0.680029	0.561313	0.653575	1.13421	0.457861	1.16912	0.68906	446	70	333	104	234	74	72	40	26	35	100	34	140	14
Acey_s0002.g1119		Acey_s0002:4417300-4418251 [-]	68	Complete	68 aa																13.3039	21.1431	28.4642	0	3.75242	0.654883	0.603077	0	0.961073	0.624568	1.36574	0.306403	2.19597	0.602606	20	11	91	0	17	4	5	0	4	3	10	2	23	1
Acey_s0002.g1120		Acey_s0002:4437632-4462456 [-]	507	Complete	149-507 aa	TM(2x); TM(5x); TM(7x)	SEG: 0.09 (13/149)		7tm_1 [PF00001.20]	G protein-coupled receptor, rhodopsin-like [IPR000276]; GPCR, rhodopsin-like, 7TM [IPR017452]	G-protein coupled receptor signaling pathway [GO:0007186]; integral to membrane [GO:0016021]										0	6.60918	2.45456	2.88769	1.1033	0.42898	0.350141	0.0306826	0.0776986	0.0594536	0.103824	0.044905	0.571031	0	0	16	34	38	27	16	13	2	1	3	4	2	32	0
Acey_s0002.g1121		Acey_s0002:4466572-4483901 [+]	233	Complete	160-233 aa					EGF-like domain [IPR000742]	protein binding [GO:0005515]										484.642	0	2.42286	0.28326	178.759	49.1741	41.3362	68.5365	34.5993	126.816	63.7981	132.735	79.8818	163.472	3051	0	31	2	3095	1217	1396	1425	571	2407	1751	3225	2988	1023
Acey_s0002.g1122		Acey_s0002:4526530-4526859 [+]	109	Complete	109 aa																0	0	0	0	0	0	0	0	0	0	0	0	0	0	0	0	0	0	0	0	0	0	0	0	0	0	0	0
Acey_s0002.g1123		Acey_s0002:4546021-4546797 [-]	258	Complete	258 aa		SEG: 0.04 (10/258)														0	0	0	0	0	0.0201063	0.0294192	0.0243196	0	0	0.0300061	0.00300522	0.0215619	0	0	0	0	0	0	1	2	1	0	0	2	0	2	0
Acey_s0002.g1124		Acey_s0002:4556465-4556830 [-]	121	Complete	121 aa				HTH_23 [PF13384.5]	Homeodomain-like [IPR009057]	DNA binding [GO:0003677]; protein binding [GO:0005515]; regulation of transcription, DNA-dependent [GO:0045449]										0	0	0	0	0	0	0.0857673	0	0	0	0.121003	0.195574	0.0371297	0	0	0	0	0	0	0	2	0	0	0	2	3	1	0
Acey_s0002.g1125		Acey_s0002:4569257-4570973 [-]	385	Complete	330-385 aa	TM(1x)	SEG: 0.53 (188/356)		Col_cuticle_N [PF01484.16]; Collagen [PF01391.17]	Nematode cuticle collagen, N-terminal [IPR002486]	nematode larval development [GO:0002119]; receptor-mediated endocytosis [GO:0006898]; embryo development ending in birth or egg hatching [GO:0009792]; body morphogenesis [GO:0010171]; integral to membrane [GO:0016021]; lipid storage [GO:0019915]; growth [GO:0040007]; locomotion [GO:0040011]; structural constituent of cuticle [GO:0042302]										0.0801092	4.50452	0.156582	0	0.0550957	0.066177	0.0453641	0.0359765	0	0	0.0247849	0	0.00827246	0	1	41	9	0	5	7	6	3	0	0	3	0	1	0
Acey_s0002.g1126		Acey_s0002:4580157-4581991 [-]	356	Complete	356 aa		SEG: 0.04 (15/356)														0.479739	0.694704	1.07126	0	0.310355	0.49462	0.820379	1.42791	1.98301	1.94989	2.3451	2.19763	1.04022	1.9957	9	5	47	0	18	41	93	98	105	117	231	195	141	44
Acey_s0002.g1127		Acey_s0002:4586293-4586577 [-]	77	Complete	77 aa																0	0	0.292109	0	0	0.0389683	1.08328	0.733096	0.582972	0.709144	0.125714	0.628221	1.86537	0	0	0	1	0	0	0	11	4	3	4	1	5	22	0
Acey_s0002.g1128		Acey_s0002:4586631-4593474 [+]	222	Complete	213-222 aa		SEG: 0.07 (15/222)		Chromo [PF00385.23]		chromosome, centromeric region [GO:0000775]; chromatin binding [GO:0003682]; nuclear heterochromatin [GO:0005720]; chromatin assembly or disassembly [GO:0006333]; enzyme binding [GO:0019899]; protein complex [GO:0043234]; nucleoplasm part [GO:0044451]; biological regulation [GO:0065007]										3.35754	2.88	7.33119	1.90831	1.96613	6.56858	13.9486	12.5	8.19216	11.7952	17.3946	14.4621	14.1013	11.9268	34	11	172	27	63	286	808	448	243	409	936	692	1004	145
Acey_s0002.g1129		Acey_s0002:4599505-4599738 [+]	77	Complete	77 aa		SEG: 0.18 (14/77)														0	1.6439	0.26752	0	0	0.280049	0	0	0.82197	0.53417	0.233614	0.393083	0.0846866	0	0	1	1	0	0	2	0	0	4	3	2	3	1	0
Acey_s0002.g1130		Acey_s0002:4600726-4601046 [+]	106	Complete	106 aa																1.97075	0	1.55203	0	0	0.0812355	0	0.0977801	2.2312	0	0.519852	0.228048	0.253431	0	6	0	10	0	0	1	0	1	19	0	8	3	5	0
Acey_s0002.g1131		Acey_s0002:4601732-4605065 [+]	103	Complete	103 aa		SEG: 0.18 (19/103)														0.352635	2.87772	1.19763	0	0.368408	0.983279	0.755399	1.66976	1.27222	0.824107	1.48416	0.95381	0.902223	1.16234	1	4	10	0	4	14	14	19	12	9	28	16	24	5
Acey_s0002.g1132		Acey_s0002:4606528-4607522 [+]	308	Complete	301-308 aa	TM(1x)	SEG: 0.52 (156/301)		Col_cuticle_N [PF01484.16]; Collagen [PF01391.17]	Nematode cuticle collagen, N-terminal [IPR002486]	nematode larval development [GO:0002119]; extracellular region [GO:0005576]; receptor-mediated endocytosis [GO:0006898]; embryo development ending in birth or egg hatching [GO:0009792]; body morphogenesis [GO:0010171]; integral to membrane [GO:0016021]; lipid storage [GO:0019915]; collagen and cuticulin-based cuticle development [GO:0040002]; growth [GO:0040007]; locomotion [GO:0040011]; structur…										0.289802	2.06808	0.101247	0	0	0.0609284	0	0	0	0	0	0.0214096	0.00998732	0.0393493	5	17	5	0	0	5	0	0	0	0	0	2	2	1
Acey_s0002.g1133		Acey_s0002:4607834-4610955 [-]	195	Complete	163-195 aa	TM(2x)	SEG: 0.08 (14/179)		7tm_1 [PF00001.20]	G protein-coupled receptor, rhodopsin-like [IPR000276]; GPCR, rhodopsin-like, 7TM [IPR017452]	neuropeptide signaling pathway [GO:0007218]; feeding behavior [GO:0007631]; neuropeptide receptor activity [GO:0008188]; integral to membrane [GO:0016021]; locomotion [GO:0040011]; response to ethanol [GO:0045471]; response to oxygen levels [GO:0070482]										2.76222	22.2297	11.8691	5.99106	2.40006	1.98129	1.656	1.79036	1.16401	1.93082	3.01521	2.13945	1.61332	2.75561	18	50	164	48	44	49	57	38	20	37	94	60	69	19
Acey_s0002.g1134		Acey_s0002:4611270-4614672 [+]	81	Complete	81 aa																0	0	0.247946	0	0.874847	0	0.382439	0	0.179234	0.165028	0	0	0.31396	0	0	0	1	0	5	0	4	0	1	1	0	0	4	0
Acey_s0002.g1135		Acey_s0002:4615931-4616188 [+]	85	Complete	85 aa																0	0	0.913777	0	0.967247	0.597857	0.17618	0.143923	0.175477	0.152048	0	0.223778	0.289267	0	0	0	4	0	6	5	2	1	1	1	0	2	4	0
Acey_s0002.g1136		Acey_s0002:4622304-4622639 [-]	111	Complete	111 aa																2.14047	0	11.8008	0	2.60864	2.0093	3.28951	3.67256	6.44355	7.66515	4.22138	4.59605	2.97055	5.20433	7	0	83	0	26	27	60	41	59	81	68	66	66	19
Acey_s0002.g1137		Acey_s0002:4623340-4623958 [-]	71	Complete	71 aa		SEG: 0.32 (23/71)		NAP [PF00956.17]	Nucleosome assembly protein (NAP) [IPR002164]	morphogenesis of an epithelium [GO:0002009]; nematode larval development [GO:0002119]; nucleus [GO:0005634]; nucleosome assembly [GO:0006334]; embryo development ending in birth or egg hatching [GO:0009792]; body morphogenesis [GO:0010171]; RNA interference [GO:0016246]; positive regulation of growth rate [GO:0040010]; locomotion [GO:0040011]; hermaphrodite genitalia development [GO:0040035]										2439.78	1635.32	4198.57	3084.3	1867.87	732.626	875.535	1023.89	815.325	942.362	1177.76	1216.51	906.311	1798.21	4140	913	14830	7480	9045	5675	9521	7072	6165	7720	10166	9099	10433	3538
Acey_s0002.g1138		Acey_s0002:4624522-4624893 [+]	123	Complete	123 aa																0	0.718027	1.63587	0	0.0824569	0.366961	0.225287	0.147232	0.179511	0.622175	0.408153	0.114461	0.332906	0	0	1	14	0	1	6	5	2	2	8	8	2	9	0
Acey_s0002.g1139		Acey_s0002:4625213-4626128 [-]	185	Complete	185 aa		SEG: 0.11 (20/185)		NAP [PF00956.17]	Nucleosome assembly protein (NAP) [IPR002164]	morphogenesis of an epithelium [GO:0002009]; nematode larval development [GO:0002119]; nucleus [GO:0005634]; nucleosome assembly [GO:0006334]; embryo development ending in birth or egg hatching [GO:0009792]; body morphogenesis [GO:0010171]; RNA interference [GO:0016246]; positive regulation of growth rate [GO:0040010]; locomotion [GO:0040011]; hermaphrodite genitalia development [GO:0040035]	Housekeeping									1166.07	1319.73	3220.21	844.469	895.13	444.498	637.976	794.515	1013.4	966.914	907.953	856.965	671.962	1255.55	9502	3473	51728	7761	19029	13211	26284	20025	22019	23851	33538	28606	33226	10367
Acey_s0002.g1140		Acey_s0002:4626389-4626631 [+]	80	Complete	80 aa		SEG: 0.20 (16/80)														0	0	3.01208	0	0.354259	0.262762	0.677531	2.0558	3.66335	2.67305	0.32879	0.491758	1.43026	0	0	0	12	0	2	2	7	13	19	16	3	4	18	0
Acey_s0002.g1141		Acey_s0002:4626653-4626916 [-]	87	Complete	87 aa																0	0	1.98895	0	0.467853	0.115672	0.34087	0.556921	1.01853	1.76508	0.192985	0.21648	0.139917	0.425755	0	0	9	0	3	1	4	4	6	12	2	2	2	1
Acey_s0002.g1142		Acey_s0002:4629001-4629689 [-]	122	Complete	122 aa				NAP [PF00956.17]	Nucleosome assembly protein (NAP) [IPR002164]	morphogenesis of an epithelium [GO:0002009]; nematode larval development [GO:0002119]; nucleus [GO:0005634]; nucleosome assembly [GO:0006334]; embryo development ending in birth or egg hatching [GO:0009792]; body morphogenesis [GO:0010171]; RNA interference [GO:0016246]; positive regulation of growth rate [GO:0040010]; locomotion [GO:0040011]; hermaphrodite genitalia development [GO:0040035]										604.088	2390.5	4900.61	269.774	875.03	586.073	659.194	812.565	1631.24	1473.53	1332.55	1410.92	1151.89	1880.27	2394	3291	41458	1488	10490	9718	15019	11451	19162	19867	27125	25365	32359	8510
Acey_s0002.g1143		Acey_s0002:4630633-4631049 [+]	138	Complete	138 aa						DNA double-strand break processing [GO:0000729]; DNA catabolic process, endonucleolytic [GO:0000737]; endonuclease activity [GO:0004519]; transposase activity [GO:0004803]; nucleus [GO:0005634]; transposition, DNA-mediated [GO:0006313]; transferase activity [GO:0016740]; protein homodimerization activity [GO:0042803]; structure-specific DNA binding [GO:0043566]; negative regulation of cell cycle …										0.403464	1.23385	0	0	0	0.052017	0	0	0	0.097685	0.0409908	0.0467758	0.0286464	0.555234	2	2	0	0	0	1	0	0	0	2	1	1	1	3
Acey_s0002.g1144		Acey_s0002:4639960-4640232 [-]	90	Complete	90 aa																0	2.57601	1.88643	0	0.295825	0.658259	0.16165	0.264107	1.61004	2.09263	0.366075	1.33459	1.85787	0.403808	0	2	9	0	2	6	2	2	10	15	4	13	28	1
Acey_s0002.g1145		Acey_s0002:4650315-4650515 [+]	66	Complete	66 aa																0	0	1.63964	0	0	0	0	0.4132	0.755682	0.218263	0	0	0	0	0	0	5	0	0	0	0	2	3	1	0	0	0	0
Acey_s0002.g1146		Acey_s0002:4665187-4668534 [-]	204	Complete	138-204 aa	SigP					metabolic process [GO:0008152]; hydrolase activity [GO:0016787]						Secreted_Any				7.49525	10.6569	5.86216	9.98546	4.2941	4.01251	7.92932	9.38581	5.45664	6.274	10.1979	6.7388	7.83509	10.5789	42	19	70	61	64	82	226	164	80	103	249	147	256	58
Acey_s0002.g1147		Acey_s0002:4668123-4668368 [+]	81	Complete	81 aa																0	0	0	0	0.174969	0.389336	0.0956098	0	0	0	0.10826	0.12144	0	0	0	0	0	0	1	3	1	0	0	0	1	1	0	0
Acey_s0002.g1148		Acey_s0002:4669166-4669468 [-]	100	Complete	100 aa						metabolic process [GO:0008152]; hydrolase activity [GO:0016787]										11.212	9.61051	4.51812	0.283618	2.08468	1.63721	4.6906	4.59817	2.66965	4.16379	4.85597	4.51093	2.7505	5.02172	30	9	26	1	17	18	70	42	20	36	64	53	50	15
Acey_s0002.g1149		Acey_s0002:4669548-4674924 [-]	290	Complete	237-290 aa		SEG: 0.04 (11/290)		Peptidase_M20 [PF01546.27]	Peptidase M20 [IPR002933]	metabolic process [GO:0008152]; hydrolase activity [GO:0016787]										3.57612	6.14362	3.56094	0	1.44189	1.26222	3.03865	2.58673	4.13705	4.14978	3.70765	4.22862	2.51594	5.47473	40	27	94	0	53	66	205	113	142	163	221	225	204	76
Acey_s0002.g1150		Acey_s0002:4676513-4676749 [+]	78	Complete	78 aa		SEG: 0.23 (18/78)														0	1.60175	0	0	0	0	0	0	0.60067	0	0.341435	0	0.16503	0.502172	0	1	0	0	0	0	0	0	3	0	3	0	2	1
Acey_s0002.g1151		Acey_s0002:4677469-4677732 [-]	87	Complete	87 aa																0.47529	1.35801	1.10497	0	0.16522	2.89181	2.47131	2.22769	1.30696	1.61799	1.15791	1.6236	1.42099	1.70302	1	1	5	0	1	25	29	16	8	11	12	15	20	4
Acey_s0003.g1152		Acey_s0003:8156-25073 [+]	537	Complete	537 aa	SigP	SEG: 0.06 (32/537)		PSI [PF01437.24]; Sema [PF01403.18]	Sema domain [IPR001627]; WD40/YVTN repeat-like-containing domain [IPR015943]	receptor activity [GO:0004872]; protein binding [GO:0005515]; multicellular organismal development [GO:0007275]; membrane [GO:0016020]						Cons_Secreted_Any; Hco_Cons_Secreted_any; Secreted_Any				28.5906	10.2751	37.4767	0.863624	17.7811	15.0121	12.743	10.8731	22.1475	27.0618	18.1425	19.8728	25.2207	22.5217	945	113	2507	37	1667	1946	2266	1198	2124	2947	2847	2714	5718	806
Acey_s0003.g1153		Acey_s0003:25139-25351 [+]	70	Complete	70 aa																150.107	18.8919	41.7731	20.9128	36.4041	21.4425	17.2012	20.2653	32.4003	28.6804	15.7021	16.7662	20.562	20.6084	230	12	157	54	170	135	147	106	139	142	130	127	256	39
Acey_s0003.g1154		Acey_s0003:29991-40324 [-]	519	Complete	126-519 aa		SEG: 0.17 (22/126)		AAA_18 [PF13238.5]; MoaE [PF02391.16]	Molybdopterin biosynthesis MoaE [IPR003448]; Molybdopterin synthase catalytic subunit, eukaryotes [IPR028888]	cytoplasm [GO:0005737]; Mo-molybdopterin cofactor biosynthetic process [GO:0006777]; transferase activity [GO:0016740]; identical protein binding [GO:0042802]										15.6076	20.0018	16.5164	1.24806	4.09783	6.18828	10.3262	13.1717	20.4404	27.0153	19.9464	22.7393	7.03228	20.6163	232	112	537	34	133	240	705	641	955	1519	1771	1644	584	342
Acey_s0003.g1155		Acey_s0003:42716-54425 [+]	1104	Complete	1079-1104 aa		SEG: 0.02 (17/1104)		CRM1_C [PF08767.10]; IBN_N [PF03810.18]; Xpo1 [PF08389.11]	Armadillo-type fold [IPR016024]; Importin-beta, N-terminal domain [IPR001494]	reproduction [GO:0000003]; morphogenesis of an epithelium [GO:0002009]; nematode larval development [GO:0002119]; binding [GO:0005488]; intracellular protein transport [GO:0006886]; protein transporter activity [GO:0008565]; embryo development ending in birth or egg hatching [GO:0009792]; body morphogenesis [GO:0010171]; positive regulation of growth rate [GO:0040010]; locomotion [GO:0040011]; in…										26.2166	31.253	52.2769	3.55466	6.49604	5.41092	8.45184	11.1018	25.9866	31.1777	28.2013	27.9876	14.2007	21.974	1764	684	6944	262	1152	1352	2950	2341	4209	5882	8512	7617	5840	1482
Acey_s0003.g1156		Acey_s0003:54027-54248 [-]	73	Complete	73 aa																0	1.48046	0	0	0	0.148333	0.211205	0	0	0	0.10132	0.112617	0.276006	0	0	1	0	0	0	1	2	0	0	0	1	1	4	0
Acey_s0003.g1157		Acey_s0003:58032-58295 [+]	87	Complete	87 aa																0.95058	0	0.44199	0	0.349456	1.38437	0.541948	0.298798	2.37657	1.32381	0.964926	2.27304	6.41457	0	2	0	2	0	2	12	6	2	14	9	10	21	92	0
Acey_s0003.g1158		Acey_s0003:62681-70193 [-]	97	Complete	97 aa																7.48475	29.2644	12.4554	31.6885	10.7283	5.9441	2.82523	1.15398	0.844185	4.02312	2.41769	1.82894	3.90965	3.44657	19	26	68	106	83	62	40	10	6	33	31	21	73	10
Acey_s0003.g1159		Acey_s0003:67017-71727 [-]	78	Complete	78 aa		SEG: 0.21 (16/78)														0	0	0	0	0	0	0	0	0	0	0	0	0	0	0	0	0	0	0	0	0	0	0	0	0	0	0	0
Acey_s0003.g1160		Acey_s0003:89918-99277 [+]	446	Complete	125-446 aa		SEG: 0.05 (16/337)		Pkinase [PF00069.24]; Pkinase_Tyr [PF07714.16]; SH2 [PF00017.23]	Protein kinase domain [IPR000719]; Serine-threonine/tyrosine-protein kinase catalytic domain [IPR001245]; Tyrosine-protein kinase, active site [IPR008266]; Tyrosine-protein kinase, catalytic domain [IPR020635]	protein serine/threonine kinase activity [GO:0004674]; protein tyrosine kinase activity [GO:0004713]; protein binding [GO:0005515]; ATP binding [GO:0005524]; protein phosphorylation [GO:0006468]										7.43391	0.800464	0.229768	0	0	6.91148	7.76368	4.08017	11.4954	6.48695	6.98814	8.84592	17.2789	1.03327	90	2	3	0	0	268	479	149	301	254	415	453	1358	17
Acey_s0003.g1161		Acey_s0003:102430-103674 [+]	240	Complete	240 aa	SigP	SEG: 0.42 (101/240)										Cons_Secreted_Any; Hco_Cons_Secreted_any; Secreted_Any				1.21431	0.206753	0	0	11.6507	4.44326	1.47006	0.345629	0.775589	0.860381	0.302708	0.136308	0.580705	0.0677964	15	1	0	0	468	251	110	16	32	40	20	8	51	1
Acey_s0003.g1162		Acey_s0003:108338-109058 [+]	97	Complete	97 aa	SigP	SEG: 0.13 (13/97)										Cons_Secreted_100; Cons_Secreted_150; Cons_Secreted_200; Cons_Secreted_Any; Secreted_100; Secreted_150; Secreted_200; Secreted_Any				0	0	0	0	34.6408	0.0958726	0.0706306	0	0	0.121913	0	0	0	0	0	0	0	0	268	1	1	0	0	1	0	0	0	0
Acey_s0003.g1163		Acey_s0003:111923-112725 [-]	139	Complete	97-139 aa	SigP	SEG: 0.19 (26/139)										Cons_Secreted_150; Cons_Secreted_200; Cons_Secreted_Any; Secreted_150; Secreted_200; Secreted_Any				0	0	0.304973	0	40.433	0.191745	0	0	0	0	0	0	0	0	0	0	3	0	341	2	0	0	0	0	0	0	0	0
Acey_s0003.g1164		Acey_s0003:116866-132786 [-]	119	Complete	99-119 aa	SigP											Secreted_150; Secreted_200; Secreted_Any				0.299797	316.557	311.088	279.513	74.2021	8.81678	5.387	2.82902	0.82197	2.03493	2.23294	2.39593	4.61984	2.06155	1	413	2417	1373	843	135	112	36	7	20	41	35	117	8
Acey_s0003.g1165		Acey_s0003:147066-150844 [-]	367	Complete	316-367 aa	TM(7x)	SEG: 0.03 (11/367)		7TM_GPCR_Srab [PF10292.8]; Sre [PF03125.17]	7TM GPCR, serpentine receptor class e (Sre) [IPR004151]	transmembrane signaling receptor activity [GO:0004888]; sensory perception of chemical stimulus [GO:0007606]; integral to membrane [GO:0016021]										0.31195	1.2191	1.11322	0	0.769293	0.650548	1.25886	2.16284	3.07587	3.64541	4.5975	3.68895	0.0918634	3.24682	5	5	30	0	28	34	94	98	103	140	291	210	8	45
Acey_s0003.g1166		Acey_s0003:158149-161189 [-]	111	Complete	106-111 aa	SigP											Cons_Secreted_150; Cons_Secreted_200; Cons_Secreted_Any; Secreted_150; Secreted_200; Secreted_Any				0	0	0	0	0	0.297674	0.0587065	0	0	0.291641	0	0	0.104253	0	0	0	0	0	0	4	1	0	0	3	0	0	2	0
Acey_s0003.g1167		Acey_s0003:167652-198651 [+]	988	Complete	988 aa	SigP+TM(3x)	SEG: 0.03 (28/988)		ANF_receptor [PF01094.27]; Lig_chan [PF00060.25]; Lig_chan-Glu_bd [PF10613.8]; SBP_bac_3 [PF00497.19]	Ionotropic glutamate receptor [IPR001320]; Ionotropic glutamate receptor, L-glutamate and glycine-binding domain [IPR019594]; Ionotropic glutamate receptor, metazoa [IPR001508]	ionotropic glutamate receptor activity [GO:0004970]; extracellular-glutamate-gated ion channel activity [GO:0005234]; plasma membrane [GO:0005886]; ion transport [GO:0006811]; integral to membrane [GO:0016021]; cell junction [GO:0030054]; outer membrane-bounded periplasmic space [GO:0030288]; ionotropic glutamate receptor signaling pathway [GO:0035235]; postsynaptic membrane [GO:0045211]										0.0320078	6.3769	3.52612	0.240367	0.378375	0.142273	0.136064	0.0844816	0.0968994	0.109629	0.157654	0.123176	0.0940711	0.0995377	2	140	474	20	69	36	47	18	17	22	49	34	41	7
[truncated: 35,887 more rows]
